# Supplementary material for: Genome-scale investigation of olfactory system spatial heterogeneity
Source: PLoS One. 2017 May 24;12(5):e0178087. doi: 10.1371/journal.pone.0178087 (PMC5443560; doi:10.1371/journal.pone.0178087)
Supplement: S1 File — (XLSX) [file pone.0178087.s001.xlsx]

## Sheet: AllGenes
All genes used in the study
Gene Name	Entrez #
'Acadl'	11363
'Acadvl'	11370
'Accn1'	11418
'Ace'	11421
'Ache'	11423
'Chrna1'	11435
'Chrna4'	11438
'Chrna6'	11440
'Chrna7'	11441
'Chrnb2'	11444
'Acta1'	11459
'Actc1'	11464
'Acvrl1'	11482
'Aspa'	11484
'Adcy6'	11512
'Adcy8'	11514
'Adcy9'	11515
'Adcyap1'	11516
'Adcyap1r1'	11517
'Adora2a'	11540
'Adra1a'	11549
'Adra1d'	11550
'Adrb1'	11554
'Adssl1'	11565
'Agrin'	11603
'Agt'	11606
'Agtr1a'	11607
'Ak1'	11636
'Ak3l1'	11639
'Akap2'	11641
'Alcam'	11658
'Aldh1a1'	11668
'Aldoc'	11676
'Akr1b3'	11677
'Ank'	11732
'Ank1'	11733
'Ank3'	11735
'Anxa3'	11745
'Anxa4'	11746
'Anxa5'	11747
'Anxa6'	11749
'Prdx3'	11757
'Ap1b1'	11764
'Ap2a2'	11772
'Ap3s1'	11777
'Apba2'	11784
'Apbb2'	11787
'Apc'	11789
'Apoe'	11816
'App'	11820
'Aqp2'	11827
'Aqp4'	11829
'Arbp'	11837
'Arc'	11838
'Arf1'	11840
'Arf3'	11842
'Arhgap5'	11855
'Rnd2'	11858
'Arnt2'	11864
'Arntl'	11865
'Arsa'	11883
'Asgr1'	11889
'Atbf1'	11906
'Atp1a1'	11928
'Atp2a2'	11938
'Atp5a1'	11946
'Atp5j'	11957
'Atp6v1a'	11964
'Atp6v1b2'	11966
'Atp6v1e1'	11973
'Atp6v0a1'	11975
'Atp8a1'	11980
'Atp10a'	11982
'Atpif1'	11983
'Atp6v0c'	11984
'Slc7a3'	11989
'Avp'	11998
'Axin2'	12006
'B2m'	12010
'Bad'	12015
'Bag1'	12017
'Bcan'	12032
'Bcap29'	12033
'Bcat1'	12035
'Bckdhb'	12040
'Bcl6'	12053
'Bcl7b'	12054
'Opn1sw'	12057
'Bdnf'	12064
'Ngfrap1'	12070
'Fabp7'	12140
'Bmp7'	12162
'Bnip3'	12176
'Bsg'	12215
'Bsn'	12217
'Btg1'	12226
'Btg2'	12227
'Btrc'	12234
'C1qa'	12259
'C1qc'	12262
'C4b'	12268
'Cacna1e'	12290
'Cacna1g'	12291
'Cacna2d1'	12293
'Cacna2d3'	12294
'Cacnb2'	12296
'Cacnb3'	12297
'Cacnb4'	12298
'Ddr1'	12305
'Anxa2'	12306
'Calb1'	12307
'Calb2'	12308
'Calca'	12310
'Calcr'	12311
'Calm1'	12313
'Calm2'	12314
'Car8'	12319
'Camk2a'	12322
'Camk2g'	12325
'Camk4'	12326
'Cap1'	12331
'Capn2'	12334
'Capns1'	12336
'Car2'	12349
'Car4'	12351
'Car7'	12354
'Casq2'	12373
'Casr'	12374
'Ctnna2'	12386
'Ctnnb1'	12387
'Ctnnd1'	12388
'Cbln2'	12405
'Cbx5'	12419
'Rb1cc1'	12421
'Cck'	12424
'Cckar'	12425
'Cckbr'	12426
'Ccng1'	12450
'Ccni'	12453
'Cct2'	12461
'Cct8'	12469
'Cd24a'	12484
'Cd34'	12490
'Scarb2'	12492
'Cd4'	12504
'Cd59a'	12509
'Cd6'	12511
'Cd63'	12512
'Cd81'	12520
'Cd8b1'	12526
'Cd9'	12527
'Cdc25b'	12531
'Cdgap'	12549
'Cdh11'	12552
'Cdh13'	12554
'Cdh15'	12555
'Cdh2'	12558
'Cdh6'	12563
'Cdh8'	12564
'Cdh9'	12565
'Cdk5r1'	12569
'Cdkn1a'	12575
'Cdkn1b'	12576
'Cdkn2c'	12580
'Cdo1'	12583
'Cdr2'	12585
'Cebpa'	12606
'Cebpd'	12609
'Cer1'	12622
'Chga'	12652
'Chgb'	12653
'Chl1'	12661
'Chml'	12663
'Chrd'	12667
'Chrm1'	12669
'Chrm3'	12671
'Chrm4'	12672
'Chuk'	12675
'Chx10'	12677
'Cit'	12704
'Cited1'	12705
'Ckb'	12709
'Ckm'	12715
'Clcn2'	12724
'Clcn5'	12728
'Clns1a'	12729
'Cldn1'	12737
'Cldn5'	12741
'Clgn'	12745
'Clk2'	12748
'Clock'	12753
'Clta'	12757
'Clu'	12759
'Cnih'	12793
'Cnih2'	12794
'Cnp1'	12799
'Cnr1'	12801
'Cntfr'	12804
'Cntn1'	12805
'Coch'	12810
'Col11a1'	12814
'Col12a1'	12816
'Col15a1'	12819
'Col18a1'	12822
'Col19a1'	12823
'Col4a5'	12830
'Col5a1'	12831
'Col5a2'	12832
'Col6a1'	12833
'Col6a2'	12834
'Col6a3'	12835
'Col9a1'	12839
'Col9a3'	12841
'Cort'	12854
'Cox4i1'	12857
'Cox6a2'	12862
'Cox6c'	12864
'Cpe'	12876
'Cpeb1'	12877
'Cplx1'	12889
'Cpne6'	12891
'Crh'	12918
'Crhr1'	12921
'Crhr2'	12922
'Crlf1'	12931
'Cry2'	12953
'Crym'	12971
'Cs'	12974
'Csf2rb2'	12984
'Csk'	12988
'Cspg2'	13003
'Cst3'	13010
'Cstb'	13014
'Ctf1'	13019
'Ctsb'	13030
'Ctsl'	13039
'Ctss'	13040
'Cttn'	13043
'Cutl1'	13047
'Cutl2'	13048
'Cyb561'	13056
'Cyp46a1'	13116
'Cyp51'	13121
'Cyp7b1'	13123
'Dab1'	13131
'Dach1'	13134
'Dad1'	13135
'Daf2'	13137
'Dag1'	13138
'Slc6a3'	13162
'Dbh'	13166
'Dbi'	13167
'Dbnl'	13169
'Dcc'	13176
'Ddc'	13195
'Ddef1'	13196
'Ddn'	13199
'Ddt'	13202
'Ddx3x'	13205
'Ddx5'	13207
'Dffa'	13347
'Darc'	13349
'Dgcr6'	13353
'Slc25a1'	13358
'Mpp3'	13384
'Dlgh4'	13385
'Dlk1'	13386
'Dlx1'	13390
'Dlx2'	13392
'Dlx3'	13393
'Dmwd'	13401
'Dnahc11'	13411
'Doc2a'	13446
'Doc2b'	13447
'Reep5'	13476
'Dpp6'	13483
'Drd1a'	13488
'Drd2'	13489
'Drd3'	13490
'Dvl2'	13543
'Dyrk1a'	13548
'Dyrk1b'	13549
'Ecel1'	13599
'Sparcl1'	13602
'Opn3'	13603
'Edg1'	13609
'Ednrb'	13618
'Eef2'	13629
'Efna3'	13638
'Efna5'	13640
'Efnb2'	13642
'Efnb3'	13643
'Egfr'	13649
'Egr1'	13653
'Egr2'	13654
'Egr3'	13655
'Elk1'	13712
'Emb'	13723
'En2'	13799
'Enc1'	13803
'Eno2'	13807
'Eomes'	13813
'Epb4.1l1'	13821
'Epb4.1l2'	13822
'Epha1'	13835
'Epha3'	13837
'Epha4'	13838
'Epha6'	13840
'Epha7'	13841
'Epha8'	13842
'Ephb6'	13848
'Eps15'	13858
'Nr2f6'	13864
'Nr2f1'	13865
'Erbb4'	13869
'Ptprv'	13924
'Khdrbs3'	13992
'Chchd2'	14004
'Etv1'	14009
'Evi5'	14020
'Bcl11a'	14025
'Ewsr1'	14030
'Eya1'	14048
'F2rl1'	14063
'F5'	14067
'Fabp3'	14077
'Ptk2'	14083
'Fscn1'	14086
'Fasn'	14104
'Fbln1'	14114
'Fbn2'	14119
'Fdft1'	14137
'Fem1a'	14154
'Lgr5'	14160
'Fgf1'	14164
'Fgf12'	14167
'Fgf13'	14168
'Fgfr1'	14182
'Fh1'	14194
'Fhl1'	14199
'Fhl2'	14200
'Ppm1g'	14208
'Ctgf'	14219
'Fjx1'	14221
'Fkbp10'	14230
'Foxb2'	14240
'Lpin1'	14245
'Flot1'	14251
'Flot2'	14252
'Fn1'	14268
'Fos'	14281
'Freq'	14299
'Fst'	14313
'Fstl1'	14314
'Fts'	14339
'Dtx1'	14357
'Fyn'	14360
'Fzd3'	14365
'Fzd4'	14366
'Fzd8'	14370
'Gaa'	14387
'Gabra1'	14394
'Gabra3'	14396
'Gabra4'	14397
'Gabra6'	14399
'Gabrb1'	14400
'Gabrb2'	14401
'Gabrb3'	14402
'Gabrd'	14403
'Gabrg1'	14405
'Gabrg2'	14406
'Gabrg3'	14407
'Gad1'	14415
'Gad2'	14417
'Gal'	14419
'Galr1'	14427
'Gap43'	14432
'Gas5'	14455
'Gas6'	14456
'Gas7'	14457
'Gbas'	14467
'Gbx2'	14472
'Mtpn'	14489
'Gda'	14544
'Gdap10'	14546
'Gpd1'	14555
'Gdf1'	14559
'Gdf11'	14561
'Gdi2'	14569
'Arhgdig'	14570
'Gpd2'	14571
'Gem'	14579
'Gfap'	14580
'Gfpt2'	14584
'Gfra1'	14585
'Gfra2'	14586
'B4galt1'	14595
'Ghrh'	14601
'Tsc22d3'	14605
'Gpr83'	14608
'Gja7'	14615
'Gja9'	14617
'Gjb6'	14623
'Glul'	14645
'Glp1r'	14652
'Glra1'	14654
'Glra4'	14657
'Glrb'	14658
'Gls'	14660
'Slc6a9'	14664
'Gm2a'	14667
'Gnai1'	14677
'Gnai2'	14678
'Gnal'	14680
'Gnao1'	14681
'Gnb1'	14688
'Gnb2'	14693
'Gnb4'	14696
'Gnb5'	14697
'Gng12'	14701
'Gng2'	14702
'Gng3'	14704
'Gng4'	14706
'Gng7'	14708
'Got2'	14719
'Gpc1'	14733
'Gpc3'	14734
'Gpc4'	14735
'Gpr12'	14738
'Edg2'	14745
'Gpr3'	14748
'Pigq'	14755
'Gpm6b'	14758
'Gpr37'	14763
'Gpr56'	14766
'Gprk5'	14773
'Grb10'	14783
'Grb7'	14786
'Gpr162'	14788
'Leprel2'	14789
'Gria2'	14800
'Gria4'	14802
'Grid1'	14803
'Grid2'	14804
'Grik1'	14805
'Grik2'	14806
'Grik3'	14807
'Grik5'	14809
'Grin1'	14810
'Grin2a'	14811
'Grin2b'	14812
'Grin2c'	14813
'Nr3c1'	14815
'Grm1'	14816
'Grm8'	14823
'Pdia3'	14827
'Gss'	14854
'Gsta4'	14860
'Gsto1'	14873
'Gtf2i'	14886
'Gucy2c'	14917
'Guk1'	14923
'Magi1'	14924
'Hap1'	15114
'Hba-a1'	15122
'Hbb'	15127
'Hbb-b2'	15130
'Hcn1'	15165
'Hcn2'	15166
'Hdac6'	15185
'Hdc'	15186
'Hdgf'	15191
'Hebp1'	15199
'Hes3'	15207
'Hexb'	15212
'Foxg1'	15228
'Hhip'	15245
'Hint1'	15254
'Hist2h2aa1'	15267
'Hmgcr'	15357
'Hmox2'	15369
'Nr4a1'	15370
'Hoxd9'	15438
'Hpse'	15442
'Hpca'	15444
'Hrh2'	15466
'Prmt2'	15468
'Hs3st1'	15476
'Hspa1l'	15482
'Hsd11b1'	15483
'Hsf1'	15499
'Hspb1'	15507
'Sdc2'	15529
'Htr1a'	15550
'Htr1b'	15551
'Htr2c'	15560
'Htr3a'	15561
'Htr5b'	15564
'Slc6a4'	15567
'Elavl2'	15569
'Ica1'	15893
'Icam5'	15898
'Id2'	15902
'Id4'	15904
'Idh1'	15926
'Ids'	15931
'Ier3'	15937
'Ier5'	15939
'Ifnar1'	15975
'Ifngr2'	15980
'Cyr61'	16007
'Igfbp3'	16009
'Igfbp4'	16010
'Igfbp5'	16011
'Igfbp6'	16012
'Il11ra2'	16158
'Il13ra1'	16164
'Il16'	16170
'Irak1'	16179
'Il1rap'	16180
'Ilf3'	16201
'Lrig1'	16206
'Impact'	16210
'Kpnb1'	16211
'Inhba'	16323
'Inhbb'	16324
'Inpp1'	16329
'Irs4'	16370
'Isgf3g'	16391
'Isl1'	16392
'Itga3'	16400
'Itga5'	16402
'Itga7'	16404
'Itgav'	16410
'Itgb1'	16412
'Itgb1bp1'	16413
'Itgb5'	16419
'Cd47'	16423
'Itih3'	16426
'Itm2a'	16431
'Itpr1'	16438
'Itsn1'	16443
'F11r'	16456
'Jup'	16480
'Kcna1'	16485
'Kcna2'	16490
'Kcna6'	16494
'Kcnab1'	16497
'Kcnab2'	16498
'Kcnab3'	16499
'Kcnb1'	16500
'Kcnc1'	16502
'Kcnc3'	16504
'Kcnd2'	16508
'Kcnh1'	16510
'Kcnh3'	16512
'Kcnj12'	16515
'Kcnj3'	16519
'Kcnj4'	16520
'Kcnj6'	16522
'Kcnj9'	16524
'Kcnk1'	16525
'Kcnk2'	16526
'Kcnn4'	16534
'Kcns2'	16539
'Kdr'	16542
'Kif5a'	16572
'Kif5b'	16573
'Kif5c'	16574
'Kifc2'	16581
'Kifc3'	16582
'Kit'	16590
'Kl'	16591
'Fabp5'	16592
'Klc2'	16594
'Serpina3c'	16625
'Kpna1'	16646
'Mafb'	16658
'L1cam'	16728
'Stmn1'	16765
'Lamb1-1'	16777
'Lamc2'	16782
'Large'	16795
'Arhgef2'	16800
'Lcat'	16816
'Ldlr'	16835
'Lef1'	16842
'Lepr'	16847
'Lgals1'	16852
'Lgtn'	16865
'Lhx1'	16869
'Lhx2'	16870
'Lhx5'	16873
'Lhx6'	16874
'Lhx8'	16875
'Lhx9'	16876
'Lifr'	16880
'Lip1'	16889
'Lmna'	16905
'Lmo4'	16911
'Lmx1b'	16917
'Mycl1'	16918
'Phyh'	16922
'Anxa1'	16952
'Lpl'	16956
'Lrmp'	16970
'Lrp8'	16975
'Lrrn1'	16979
'Lrrn2'	16980
'Lrrn3'	16981
'Ltb'	16994
'Ltbp3'	16998
'Ltk'	17005
'Lum'	17022
'Lxn'	17035
'Ly6e'	17069
'Lyst'	17101
'Lzp-s'	17110
'Tm4sf1'	17112
'Mxd4'	17122
'Man1a'	17155
'Man2b1'	17159
'Maoa'	17161
'Mas1'	17171
'Ascl1'	17172
'Masp1'	17174
'Matk'	17179
'Matn2'	17181
'Matr3'	17184
'Mbp'	17196
'Mcl1'	17210
'Mcm6'	17219
'Mdk'	17242
'Mef2a'	17258
'Mef2c'	17260
'Mef2d'	17261
'Meis1'	17268
'Mela'	17276
'Mest'	17294
'Met'	17295
'Kitl'	17311
'Mgp'	17313
'Mif'	17319
'Marcksl1'	17357
'Mme'	17380
'Mmp14'	17387
'Mmp15'	17388
'Mmp16'	17389
'Cd200'	17470
'Mras'	17532
'Mrg1'	17536
'Msh2'	17685
'Msn'	17698
'Mt3'	17751
'Mtap1a'	17754
'Mtap2'	17756
'Mtap4'	17758
'Mapt'	17762
'Mtf1'	17764
'Mtf2'	17765
'Mtvr2'	17826
'Mup2'	17841
'Mxi1'	17859
'Myc'	17869
'Gadd45b'	17873
'Myl4'	17896
'Myo1b'	17912
'Myo5b'	17919
'Myt1'	17932
'Nab1'	17936
'Napb'	17957
'Nbr1'	17966
'Ncam2'	17968
'Ndn'	17984
'Nek2'	18005
'Neurl'	18011
'Neurod1'	18012
'Neurod2'	18013
'Nfia'	18027
'Nfib'	18028
'Nfic'	18029
'Nfix'	18032
'Nefl'	18039
'Nef3'	18040
'Nfs1'	18041
'Ngfb'	18049
'Ngfr'	18053
'Nin'	18080
'Ninj1'	18081
'Nlk'	18099
'Nmbr'	18101
'Nme1'	18102
'Nqo1'	18104
'Nnat'	18111
'Nnp1'	18114
'Nr4a3'	18124
'Nos1'	18125
'Notch3'	18131
'Nov'	18133
'Nova1'	664883
'Npas2'	18143
'Pnoc'	18155
'Npr1'	18160
'Npr3'	18162
'Nptx1'	18164
'Npy1r'	18166
'Nrp1'	18186
'Nrxn1'	18189
'Nrxn3'	18191
'Nsdhl'	18194
'Nsf'	18195
'Ntn1'	18208
'Ntrk1'	18211
'Ntrk2'	18212
'Ntsr1'	18216
'Nudc'	18221
'Nxn'	18230
'Nxph1'	18231
'Oaz2'	18247
'Odc1'	18263
'Og9x'	18292
'Oit1'	18300
'Fxyd5'	18301
'Oprl1'	18389
'Hspa4l'	18415
'Cldn11'	18417
'P2rx4'	18438
'P2rxl1'	18440
'P4hb'	18453
'Pafah1b1'	18472
'Pak1'	18479
'Pak3'	18481
'Pam'	18484
'Cntn3'	18488
'Pax6'	18508
'Pax9'	18511
'Pbx3'	18516
'Pcnt'	18541
'Pcp2'	18545
'Pcp4'	18546
'Pcsk1'	18548
'Pcsk2'	18549
'Pcsk5'	18552
'Pcsk6'	18553
'Pdcd4'	18569
'Pde1a'	18573
'Pde1b'	18574
'Pde4a'	18577
'Pde4b'	18578
'Pde9a'	18585
'Pde6g'	18588
'Pdgfa'	18590
'Pdgfb'	18591
'Pdgfrb'	18596
'Pdha1'	18597
'Enpp2'	18606
'Pdyn'	18610
'Pea15'	18611
'Penk1'	18619
'Per1'	18626
'Per2'	18627
'Per3'	18628
'Pfkl'	18641
'Pfkm'	18642
'Pfn2'	18645
'Pftk1'	18647
'Slc25a3'	18674
'Pik3r3'	18710
'Pim2'	18715
'Pip5k1c'	18717
'Pip5k2a'	18718
'Pip5k1a'	18720
'Pitx2'	18741
'Prkacb'	18749
'Prkca'	18750
'Prkcb1'	18751
'Prkcc'	18752
'Prkcd'	18753
'Pkia'	18767
'Pkig'	18769
'Pknox1'	18771
'Lypla1'	18777
'Papola'	18789
'Plcb1'	18795
'Plcb4'	18798
'Plcd1'	18799
'Pld3'	18807
'Plf'	18811
'Plp1'	18823
'Pltp'	18830
'Plxna2'	18845
'Pmp22'	18858
'Sept5'	18951
'Pomc1'	18976
'Cnot7'	18983
'Pou2f1'	18986
'Pou4f1'	18996
'Pou6f1'	19009
'Ppap2a'	19012
'Sypl'	19027
'Ppm1a'	19042
'Ppp1r1b'	19049
'Gsbs'	19051
'Ppp2ca'	19052
'Ppp3ca'	19055
'Ppp3r1'	19058
'Prkar1b'	19085
'Prkar2b'	19088
'Prkcsh'	19089
'Prkg1'	19091
'Prkg2'	19092
'Mapk11'	19094
'Prlr'	19116
'Prnp'	19122
'Prox1'	19130
'Prph1'	19132
'Prss12'	19142
'Klk6'	19144
'Psap'	19156
'Psmc2'	19181
'Psmc3'	19182
'Psmd4'	19185
'Psme1'	19186
'Psme2'	19188
'Pstpip1'	19200
'Ptbp1'	19205
'Ptdss1'	19210
'Ptgds'	19215
'Ptgs1'	19224
'Ptgs2'	19225
'Pthlh'	19227
'Pthr1'	19228
'Ptk2b'	19229
'Tmsb10'	19240
'Ptn'	19242
'Ptp4a1'	19243
'Dusp1'	19252
'Ptpn2'	19255
'Ptpn3'	545622
'Ptpn4'	19258
'Ptpn5'	19259
'Sirpa'	19261
'Ptprcap'	19265
'Ptprd'	19266
'Ptprj'	19271
'Ptprk'	19272
'Ptpru'	19273
'Ptprm'	19274
'Ptpro'	19277
'Ptprr'	19279
'Ptprs'	19280
'Ptprz1'	19283
'Pvalb'	19293
'Pxn'	19303
'Rab1'	19324
'Rab12'	19328
'Rab6'	19346
'Rab6ip1'	19347
'Aldh1a2'	19378
'Ran'	19384
'Rangap1'	19387
'Rasgrp2'	19395
'Rara'	19401
'Rarg'	19411
'Rasal1'	19415
'Rasd1'	19416
'Rasgrf1'	19417
'Rasgrf2'	19418
'Rasgrp1'	19419
'Rax'	19434
'Rbm4'	19653
'Rbp4'	19662
'Rcn1'	19672
'Pitpnm2'	19679
'Rdh5'	19682
'Reln'	19699
'Resp18'	19711
'Rfx3'	19726
'Rag1ap1'	19729
'Rgs16'	19734
'Rgs2'	19735
'Rgs4'	19736
'Rgs5'	19737
'Rgs9'	19739
'Robo1'	19876
'Rock2'	19878
'Slc22a8'	19879
'Rora'	19883
'Rorc'	19885
'Rph3a'	19894
'Sub1'	20024
'Rps12'	20042
'Rps15'	20054
'Rps19'	20085
'Rps5'	20103
'Rps6ka2'	20112
'Rtn2'	20167
'Rtn3'	20168
'Rxrg'	20183
'Ncor1'	20185
'Ryr1'	20190
'S100a10'	20194
'S100b'	20203
'Sf3a2'	20222
'Sar1a'	20224
'Satb1'	20230
'Atxn1'	20238
'Scd1'	20249
'Scd2'	20250
'Scg2'	20254
'Scg3'	20255
'Clec11a'	20256
'Stmn2'	20257
'Scn1a'	20265
'Scn5a'	20271
'Scnn1a'	20276
'Scnn1g'	20278
'Scrg1'	20284
'Cx3cl1'	20312
'Cxcl12'	20315
'Serpinf1'	20317
'Frrs1'	20321
'Exoc4'	20336
'Glg1'	20340
'Selpl'	20345
'Sema3a'	20346
'Sema3c'	20348
'Sema3e'	20349
'Sema3f'	20350
'Sema5a'	20356
'Sema5b'	20357
'Sema6a'	20358
'Sema6c'	20360
'Sema7a'	20361
'Sez6'	20370
'Sfrp1'	20377
'Frzb'	20378
'Scg5'	20394
'Sh3gl2'	20404
'Ostf1'	20409
'Sorbs1'	20411
'Shh'	20423
'St6gal1'	20440
'St3gal3'	20441
'St3gal1'	20442
'St8sia1'	20449
'St8sia2'	20450
'St8sia3'	20451
'Six1'	20471
'Slc12a2'	20496
'Slc12a3'	20497
'Slc16a2'	20502
'Slc34a1'	20505
'Slc18a3'	20508
'Slc19a1'	20509
'Slc1a1'	20510
'Slc1a2'	20511
'Slc20a1'	20515
'Slc20a2'	20516
'Slc22a3'	20519
'Slc2a1'	20525
'Slc2a3'	20527
'Slc31a1'	20529
'Slc4a2'	20535
'Slc6a2'	20538
'Slc8a1'	20541
'Slc9a1'	20544
'Slit1'	20562
'Slit2'	20563
'Slit3'	20564
'Smpd1'	20597
'Sms'	20603
'Sst'	20604
'Sstr2'	20606
'Sstr4'	20608
'Snap25'	20614
'Snap91'	20616
'Snca'	20617
'Sncg'	20618
'Plk2'	20620
'Sntb1'	20649
'Sod1'	20655
'Sod3'	20657
'Son'	20658
'Sorl1'	20660
'Sox14'	20669
'Sox8'	20681
'Sp3'	20687
'Sparc'	20692
'Serpini1'	20713
'Serpina3k'	20714
'Serpinb6a'	20719
'Serpine2'	20720
'Spint2'	20733
'Spock1'	20745
'Spp1'	20750
'Sptlc2'	20773
'Sqle'	20775
'Srm'	20810
'Srp14'	20813
'Srprb'	20818
'Ssb'	20823
'Ssrp1'	20833
'Stac'	20840
'Aurka'	20878
'Sult1a1'	20887
'Wnt8a'	20890
'Bhlhb2'	20893
'Stra6'	20897
'Stx1a'	20907
'Stxbp2'	20911
'Supt5h'	20924
'Syn1'	20964
'Syn2'	20965
'Sdc3'	20970
'Syngr3'	20974
'Synj2'	20975
'Syt1'	20979
'Syt2'	20980
'Syt3'	20981
'Tac1'	21333
'Tac2'	21334
'Tacr1'	21336
'Tal1'	21349
'Taldo1'	21351
'Slc6a6'	21366
'Tbp'	21374
'Tbr1'	21375
'Tcea2'	21400
'Tcea3'	21401
'Tcf4'	21413
'Tcf7l2'	21416
'Mlx'	21428
'Ubtf'	21429
'Tcn2'	21452
'Phf1'	21652
'Tdg'	21665
'Tex261'	21766
'Zfand3'	21769
'Ppp2r5d'	21770
'Cirh1a'	21771
'Tfam'	21780
'Tff1'	21784
'Tgfb2'	21808
'Tgif'	21815
'Th'	21823
'Thbd'	21824
'Thbs2'	21826
'Thbs3'	21827
'Thbs4'	21828
'Thpo'	21832
'Thra'	21833
'Thrb'	21834
'Tiam1'	21844
'Klf10'	21847
'Trim28'	21849
'Timp2'	21858
'Timp3'	21859
'Atp6v0a2'	21871
'Tle1'	21885
'Tle3'	21887
'Tle4'	21888
'Tmod1'	21916
'Tnc'	21923
'Tnnc1'	21924
'Tnfaip1'	21927
'Dedd'	21945
'Tnnt1'	21955
'Tnnt3'	21957
'Tnr'	21960
'Tns1'	21961
'Top1'	21969
'Top2a'	21973
'Tpbg'	21983
'Tpd52l1'	21987
'Hsp90b1'	22027
'Trh'	22044
'Trhr'	22045
'Trpc4'	22066
'Trpc5'	22067
'Trpc6'	22068
'Tsc2'	22084
'Ttc3'	22129
'Ttn'	22138
'Tuba4'	22145
'Tubb2a'	22151
'Tubb4'	22153
'Tyro3'	22174
'Ube2e3'	22193
'Ube2b'	22210
'Ube2g2'	22213
'Ube2h'	22214
'Ube3a'	22215
'Uchl1'	22223
'Slc35a2'	22232
'Ugt8a'	22239
'Dpysl3'	22240
'Unc5c'	22253
'Utrn'	22288
'Cdh23'	22295
'Vamp1'	22317
'Vamp2'	22318
'Vav2'	22325
'Vdac1'	22333
'Vdac3'	22335
'Vegfa'	22339
'Slc32a1'	22348
'Vil2'	22350
'Vim'	22352
'Vip'	22353
'Vipr2'	22355
'Vldlr'	22359
'Nrsn1'	22360
'Vtn'	22370
'Wbp5'	22381
'Wfs1'	22393
'Wnt3'	22415
'Wnt6'	22420
'Wnt7b'	22422
'Dctn6'	22428
'Atrx'	22589
'Slc6a20'	22599
'Siae'	22619
'Ysk4'	22625
'Ywhae'	22627
'Ywhag'	22628
'Ywhah'	22629
'Ywhaz'	22631
'Plagl1'	22634
'Zfp57'	22715
'Zfpm2'	22762
'Zic1'	22771
'Zim1'	22776
'Slc30a3'	22784
'Zyx'	22793
'Agtrl1'	23796
'Bves'	23828
'Pappa2'	23850
'Dlgh2'	23859
'Gadd45g'	23882
'Gpc6'	23888
'Grem2'	23893
'Gtf2h2'	23894
'Ly6h'	23934
'Lynx1'	23936
'Map2k5'	23938
'Mgll'	23945
'Odz3'	23965
'Odz4'	23966
'Pacsin1'	23969
'Pacsin2'	23970
'Pde10a'	23984
'Thrap4'	23989
'Psmd13'	23997
'Ptk9l'	23999
'Tiam2'	24001
'Rnasel'	24014
'Rnf13'	24017
'Sgcd'	24052
'Slc35a1'	24060
'Srp54'	24067
'Synj2bp'	24071
'Ubl3'	24109
'Wif1'	24117
'Zfhx1b'	24136
'Cd97'	26364
'Esrra'	26379
'Esrrg'	26381
'Map2k4'	26398
'Map2k6'	26399
'Map3k5'	26408
'Map3k7'	26409
'Mapk8'	26419
'Nr5a1'	26423
'Psg16'	26436
'Sema4g'	26456
'Slc27a1'	26457
'Zfp260'	26466
'Homer1'	26556
'Homer2'	26557
'Homer3'	26558
'Hunk'	26559
'Ncdn'	26562
'Slc27a4'	26569
'Rcn2'	26611
'Dpysl4'	26757
'Abcd2'	26874
'Pclo'	26875
'B3galt2'	26878
'Cops4'	26891
'Cops7b'	26895
'Gprin1'	26913
'Ern2'	26918
'St6galnac5'	26938
'Vat1'	26949
'Vsnl1'	26950
'Rpl8'	26961
'Polk'	27015
'Asns'	27053
'Ncoa4'	27057
'Sh3d19'	27059
'Cadps'	27062
'Syn3'	27204
'Cart'	27220
'Trp53bp1'	27223
'Tceb3'	27224
'Pla2g7'	27226
'Plekhb1'	27276
'Gyg'	27357
'Yme1l1'	27377
'Magel2'	27385
'Mmel1'	27390
'Mrpl39'	27393
'Amot'	27494
'D0H4S114'	27528
'Ubl4'	27643
'D16H22S680E'	27883
'Spg21'	27965
'D4Wsu53e'	27981
'D6Wsu176e'	27999
'Grinl1a'	28015
'Ing4'	28019
'Atp5o'	28080
'Trim36'	28105
'Tomm70a'	28185
'Ndrg3'	29812
'Hspb7'	29818
'Pmm1'	29858
'Pde7b'	29863
'Cspg5'	29873
'Clic4'	29876
'Scd3'	30049
'Fbxw2'	30050
'Pcsk1n'	30052
'Adamts8'	30806
'Zfp330'	30932
'Fgd3'	30938
'Usp25'	30940
'Usp21'	30941
'Rnf19'	30945
'Schip1'	30953
'Txnrd1'	50493
'E2f6'	50496
'Lats2'	50523
'Postn'	50706
'Dkkl1'	50722
'Fbxw7'	50754
'Crim1'	50766
'Atp8a2'	50769
'Atp9b'	50771
'Rgs6'	50779
'Dkk3'	50781
'Hs6st1'	50785
'Hs6st2'	50786
'Hs6st3'	50787
'Sh3bgr'	50795
'Copb2'	50797
'Rnf10'	50849
'C1r'	50909
'Grb14'	50915
'Galns'	50917
'Myadm'	50918
'Hnrpdl'	50926
'St6galnac6'	50935
'Rgs14'	51791
'Bok'	51800
'Ramp1'	51801
'Saps3'	52036
'Pvr'	52118
'Rragd'	52187
'Gpr123'	52389
'Echdc2'	52430
'Acaa2'	52538
'Parp8'	52552
'Ncald'	52589
'D18Ertd653e'	52662
'D15Ertd785e'	52683
'Setd3'	52690
'Tspyl2'	52808
'Ldhd'	52815
'Rufy3'	52822
'Txndc13'	52837
'Rutbc2'	52850
'D13Bwg1146e'	52882
'D11Bwg0434e'	52898
'Nxf1'	53319
'Cntnap1'	53321
'Nucb2'	53322
'Hip2'	53323
'Nptx2'	53324
'Banp'	53325
'Pgrmc1'	53328
'Sdcbp'	53378
'Syt5'	53420
'Cd164'	53599
'Hpcal1'	53602
'Fut8'	53618
'Blcap'	53619
'Gria3'	53623
'B3gnt2'	53625
'Cntn6'	53870
'Slc5a3'	53881
'Sart3'	53890
'Dscr1l1'	53901
'Ngef'	53972
'Nell2'	54003
'Actr1a'	54130
'Atxn10'	54138
'Spag5'	54141
'Dnalc4'	54152
'Rasa4'	54153
'Copg2'	54160
'Pcdh7'	54216
'Elovl1'	54325
'Gnpnat1'	54342
'Chst2'	54371
'Azin1'	54375
'Cacng3'	54376
'Cacng4'	54377
'Mtmr7'	54384
'Mcm3ap'	54387
'Rfk'	54391
'Crlf3'	54394
'Ywhab'	54401
'Syt6'	54524
'Syt7'	54525
'Syt10'	54526
'Socs6'	54607
'Tbc1d8'	54610
'Pde3a'	54611
'St3gal6'	54613
'Extl3'	54616
'Prdx5'	54683
'Fezf2'	54713
'Dscr1'	54720
'Sfn'	55948
'Eef1b2'	55949
'Impa1'	55980
'Pdzrn3'	55983
'Camkk1'	55984
'Trim3'	55992
'Tmem131'	56030
'Ccnl2'	56036
'Tcerg1'	56070
'Astn2'	56079
'Ramp3'	56089
'Bace2'	56175
'Pigp'	56176
'Olfm1'	56177
'Tro'	56191
'Mir16'	56209
'Tspan5'	56224
'Hdac7a'	56233
'B230317C12Rik'	56279
'Mrpl12'	56282
'Tera'	56306
'Dbn1'	56320
'Arl2'	56327
'B4galt5'	56336
'Txnip'	56338
'Net1'	56349
'Arl3'	56350
'Copz2'	56358
'Tmeff2'	56363
'Tagln3'	56370
'B4galt6'	56386
'Shoc2'	56392
'Lepre1'	56401
'Syncrip'	56403
'Dusp14'	56405
'Pfkp'	56421
'Stub1'	56424
'Mtch2'	56428
'Dstn'	56431
'Rrad'	56437
'Serinc1'	56442
'Arpc1a'	56443
'Clptm1'	56457
'Foxo1'	56458
'Kcnip3'	56461
'AL033314'	56463
'Socs5'	56468
'Rgs19'	56470
'Stmn4'	56471
'Zbtb20'	56490
'Gosr2'	56494
'Tspan6'	56496
'Cib2'	56506
'Rapgef4'	56508
'Kcnd3'	56543
'Txn2'	56551
'Pnkd'	56695
'Dnajb12'	56709
'Tdo2'	56720
'Alg2'	56737
'Rec8L1'	56739
'Psrc1'	56742
'Sez6l'	56747
'Mllt11'	56772
'Scube2'	56788
'Arl10'	56795
'Cacna2d2'	56808
'Lgi1'	56839
'Apba2bp'	56846
'Gabrq'	57249
'Cxcl14'	57266
'Icmt'	57295
'Parva'	57342
'B4galt3'	57370
'Gabarapl1'	57436
'Ehd3'	57440
'Stk32c'	57740
'Sec61a2'	57743
'Fmnl1'	57778
'Fxyd7'	57780
'Tk2'	57813
'Tesc'	57816
'Tpte2'	57914
'Tbc1d1'	57915
'Rgs20'	58175
'Sorcs1'	58178
'2900093B09Rik'	58188
'Extl2'	58193
'Ppp1r1a'	58200
'Rab37'	58222
'Cacna1h'	58226
'9630031F12Rik'	58227
'Dnaja4'	58233
'Pvrl1'	58235
'C030019F02Rik'	58237
'Dexi'	58239
'Nap1l5'	58243
'Slc35b4'	58246
'Chst11'	58250
'Ddc8'	58251
'0610007P14Rik'	58520
'Cri1'	58521
'Pmaip1'	58801
'Kcnmb4'	58802
'Pex2'	19302
'Pvrl3'	58998
'Sh3rf1'	59009
'Moxd1'	59012
'Usp14'	59025
'Chst12'	59031
'Zfp191'	59057
'Bhlhb5'	59058
'Tpm3'	59069
'Midn'	59090
'Pcbp4'	59092
'Pcbp3'	59093
'Fxyd6'	59095
'Nek7'	59125
'Ccbp2'	59289
'Fign'	60344
'Donson'	60364
'Il1rapl2'	60367
'Doc2g'	60425
'Syt9'	60510
'Gucy1a3'	60596
'Trpv4'	63873
'Dusp10'	63953
'Ube4b'	63958
'Slc29a1'	63959
'Gmfb'	63985
'Slc5a7'	63993
'Syne1'	64009
'Nrgn'	64011
'Smoc2'	64074
'Smoc1'	64075
'Clstn2'	64085
'Gpr35'	64095
'Ctsz'	64138
'Sv2b'	64176
'Ngb'	64242
'Foxb1'	64290
'Itm2c'	64294
'Abhd8'	64296
'Gprc5b'	64297
'Gng13'	64337
'Fndc4'	64339
'Gpr88'	64378
'Sirt2'	64383
'Polr1e'	64424
'Gpr85'	64450
'Dip2a'	64451
'Ndst4'	64580
'Scube1'	64706
'Rpl23'	65019
'Rtn4r'	65079
'Arl6ip5'	65106
'Vps35'	65114
'Dpysl5'	65254
'Asb4'	65255
'Clstn1'	65945
'1810009M01Rik'	65963
'B230120H23Rik'	65964
'Cubn'	65969
'Sostdc1'	66042
'Hars2'	70791
'Mrpl54'	66047
'0610011I04Rik'	66058
'0610010O12Rik'	66060
'Gng11'	66066
'Chchd3'	66075
'Abhd6'	66082
'Ghitm'	66092
'Tmed3'	66111
'Cox7b'	66142
'Ufc1'	66155
'Pop4'	66161
'Arfl4'	80981
'1110033J19Rik'	66184
'1110037F02Rik'	66185
'Pycrl'	66194
'Nenf'	66208
'Sc4mol'	66234
'Eif1ay'	66235
'1500019G21Rik'	66245
'Alg5'	66248
'Ssr2'	66256
'Nicn1'	66257
'1810021J13Rik'	66279
'1810030J14Rik'	66289
'2610017I09Rik'	66297
'2410005O16Rik'	66302
'Isoc1'	66307
'2310004L02Rik'	66349
'Dhrs7'	66375
'Nifun'	66383
'Ppp1r7'	66385
'Tsfm'	66399
'Nudt2'	66401
'Polr2e'	66420
'Pcp4l1'	66425
'Cyc1'	66445
'Mgst3'	66447
'2810405K02Rik'	66469
'Usmg5'	66477
'Rpl15'	66480
'Rps21'	66481
'Zmynd11'	66505
'Pomp'	66537
'3110001A13Rik'	66540
'Adamtsl5'	66548
'2010106G01Rik'	66552
'2310042E22Rik'	66561
'Uqcrh'	66576
'Exosc1'	66583
'Uqcr'	66594
'Hiatl1'	66631
'Lix1'	66643
'Tmem41a'	66664
'Sorcs3'	66673
'Uqcrfs1'	66694
'Actr2'	66713
'Kcng4'	66733
'4931406I20Rik'	66743
'Cntnap2'	66797
'9130422G05Rik'	69863
'Them2'	66834
'Ppp1r2'	66849
'Tcf25'	66855
'Tanc1'	66860
'Lztr1'	66863
'Hmg20a'	66867
'Cpne8'	66871
'Bzw1'	66882
'Lman2'	66890
'Mtap'	66902
'Prpf38b'	66921
'Pqlc1'	66943
'Txndc14'	66958
'Ssbp2'	66970
'Pole4'	66979
'Psmd5'	66998
'Uqcrc2'	67003
'Rpl11'	67025
'Oxct1'	67041
'Gtpbp9'	67059
'2810432L12Rik'	67063
'Dynlrb1'	67068
'1700019N12Rik'	67077
'Ctnnbip1'	67087
'Gatm'	67092
'Dynlt3'	67117
'Tomm34'	67145
'Smarca2'	67155
'Eef1g'	67160
'Bxdc1'	67239
'Cap2'	67252
'Lass4'	67260
'Zswim6'	67263
'Ndufb8'	67264
'Ndufa10'	67273
'3110023B02Rik'	67291
'Rab3c'	67295
'Gprasp1'	67298
'1700037H04Rik'	67326
'Jam2'	67374
'4833420G17Rik'	67392
'Erp29'	67397
'Nts'	67405
'6330407J23Rik'	67412
'3632451O06Rik'	67419
'Dhdds'	67422
'Plxdc2'	67448
'Pkp2'	67451
'1200007D18Rik'	67458
'Nvl'	67459
'Decr1'	67460
'Pdcl'	67466
'1200011I18Rik'	67467
'Ero1lb'	67475
'2310005P05Rik'	67484
'Dhx40'	67487
'Kctd4'	67516
'Fgfr1op2'	67529
'Uqcrb'	67530
'Mfap1'	67532
'Ppfibp1'	67533
'Dock6'	319899
'Gpr89'	67549
'Tmem35'	67564
'Mgat4c'	67569
'Dusp6'	67603
'2310026E23Rik'	67621
'Sdhb'	67680
'Rnf149'	67702
'Kirrel3'	67703
'1810073G14Rik'	67726
'Mansc1'	67729
'Samsn1'	67742
'Hemk2'	67768
'Plxnd1'	67784
'Rgs8'	67792
'Dgat2'	67800
'1110031B06Rik'	67826
'Rer1'	67830
'Atg3'	67841
'S100a16'	67860
'Slc25a11'	67863
'Rgs10'	67865
'Paip2'	67869
'2410018C20Rik'	67873
'Rprm'	67874
'Tmem33'	67878
'Tmem66'	67887
'Rbm18'	67889
'Ufm1'	67890
'1700020C11Rik'	67900
'Gipc1'	67903
'Ppap2b'	67916
'Mesdc2'	67943
'Tomm20'	67952
'Npc2'	67963
'2700055K07Rik'	67971
'Atp2b1'	67972
'Btbd14a'	67991
'Trap1'	68015
'2810417M05Rik'	68027
'Nmb'	68039
'E130307M08Rik'	68047
'D11Ertd333e'	68066
'Pdzd2'	68070
'Sdccag3'	68112
'Cmtm3'	68119
'Kdelr1'	68137
'Gpr177'	68151
'A930038C07Rik'	68169
'Cgnl1'	68178
'Leprotl1'	68192
'Rnaset2'	68195
'Hsbp1'	68196
'2410066E13Rik'	68235
'Tmem86b'	68255
'Agpat4'	68262
'Slc25a22'	68267
'Stt3b'	68292
'Crip2'	68337
'0610010D24Rik'	68339
'Nrn1'	68404
'Steap3'	68428
'Tspan11'	68498
'Eml1'	68519
'Gpr155'	68526
'Tmem109'	68539
'Rtn4'	68585
'Cthrc1'	68588
'Tm2d3'	68634
'Trim37'	68729
'Lrrc16'	68732
'Anln'	68743
'Rreb1'	68750
'ORF19'	68767
'Atp6v1c2'	68775
'1110059H15Rik'	68795
'Elovl5'	68801
'Zfand2b'	68818
'Tulp4'	68842
'1190002N15Rik'	68861
'Rnf122'	68867
'Prpf6'	68879
'Rasl11b'	68939
'Chst8'	68947
'Eif1b'	68969
'Haghl'	68977
'Cab39l'	69008
'1500032L24Rik'	69029
'Triap1'	69076
'Psmd11'	69077
'Gmppa'	69080
'Stoml1'	69106
'Kbtbd3'	69149
'1810031K17Rik'	69171
'Pacrg'	69310
'Efcbp1'	69352
'2310001H12Rik'	69504
'Rwdd2'	69519
'2300002D11Rik'	69539
'Cmbl'	69574
'2310036D04Rik'	216134
'Pitrm1'	69617
'Dapk1'	69635
'Exosc8'	69639
'2310046A06Rik'	69642
'Pir'	69656
'Usp46'	69727
'Ms4a6b'	69774
'Thrap6'	69790
'1810048P08Rik'	69834
'Rab3b'	69908
'Scrn1'	69938
'Chn2'	69993
'Nt5dc2'	70021
'Acot7'	70025
'Dopey2'	70028
'Lysmd2'	70082
'Dpf3'	70127
'Ogfrl1'	70155
'Bhlhb9'	70237
'2700038N03Rik'	70240
'2600003E23Rik'	70292
'2600005N12Rik'	70317
'Iyd'	70337
'Kcnip1'	70357
'1700010C24Rik'	70363
'2610018G03Rik'	70415
'Megf10'	70417
'Lrfn2'	70530
'Zdhhc2'	70546
'5730469M10Rik'	70564
'Tcerg1l'	70571
'Ranbp5'	70572
'Filip1'	70598
'Crsp7'	70625
'5730507A09Rik'	70638
'BC033915'	70661
'Gpr125'	70693
'Nos1ap'	70729
'Tspan2'	70747
'Gpr173'	70771
'Pgrmc2'	70804
'P2ry12'	70839
'4921517B04Rik'	70892
'Phyhipl'	70911
'Nsun7'	70918
'Pgm2l1'	70974
'Phf6'	70998
'Pcgf6'	71041
'Rfx4'	71137
'4933417O08Rik'	71146
'Nudt4'	71207
'Cage1'	71213
'Arhgap26'	71302
'Tbc1d9'	71310
'Rassf8'	71323
'Wdr31'	71354
'Col24a1'	71355
'Chd6'	71389
'Kctd6'	71393
'Flrt3'	71436
'Wrb'	71446
'Ptk7'	71461
'9030409G11Rik'	71529
'Fbxo9'	71538
'8430436L14Rik'	622434
'Gdpd2'	71584
'Pogk'	71592
'4833414E09Rik'	71633
'Rarres2'	71660
'0610010F05Rik'	71675
'Atp5h'	71679
'Galnt14'	71685
'Tmem25'	71687
'Slc41a3'	71699
'Osbpl3'	71720
'Smug1'	71726
'Rgs12'	71729
'Susd2'	71733
'Agxt2l1'	71760
'Tmem24'	71764
'Isyna1'	71780
'Slc16a14'	71781
'Ptcd1'	71799
'Nup93'	71805
'2310003H01Rik'	71885
'Epn3'	71889
'2310010M24Rik'	71897
'Tmem106b'	71900
'Serpina9'	71907
'Endod1'	71946
'Ppp2r2a'	71978
'Slc39a5'	72002
'Synpr'	72003
'Cotl1'	72042
'Sulf2'	72043
'2010008E23Rik'	72053
'2010300C02Rik'	72097
'Pex13'	72129
'2610019F03Rik'	72148
'2610019A05Rik'	72149
'Tmem163'	72160
'2810401C16Rik'	72168
'Skiv2l2'	72198
'Otud6b'	72201
'Nkd2'	72293
'1810041L15Rik'	72301
'Fryl'	72313
'Asb6'	72323
'Plxdc1'	72324
'Dusp3'	72349
'2210407G14Rik'	545156
'3010001K23Rik'	72392
'Plcd3'	72469
'Hsdl2'	72479
'Tspyl4'	72480
'2700045P11Rik'	72555
'Uaca'	72565
'Lypd1'	72585
'Pdia5'	72599
'Car10'	72605
'Adipor1'	72674
'Dnajc6'	72685
'Zcchc12'	72693
'2810439F02Rik'	72747
'2810457I06Rik'	72828
'Crtac1'	72832
'2810458H16Rik'	72836
'Kctd17'	72844
'Setd5'	72895
'Ndufv2'	72900
'Spock3'	72902
'2900042E01Rik'	72927
'2900041A09Rik'	72948
'Slc17a7'	72961
'Cnih3'	72978
'Ttc9b'	73032
'3110004L20Rik'	73102
'Pcdh18'	73173
'Fezf1'	73191
'3110082D06Rik'	73235
'2610110G12Rik'	73242
'Setd7'	73251
'Ddit4l'	73284
'Rhobtb3'	73296
'Dcbld2'	73379
'1700054N08Rik'	73420
'Hspa12a'	73442
'Glipr1'	73690
'Psd'	73728
'1110008P14Rik'	73737
'Whrn'	73750
'Thap1'	73754
'Atp6v1d'	73834
'Slc35b2'	73836
'4930431J08Rik'	73884
'Btbd11'	74007
'Slc25a27'	74011
'Rap2b'	74012
'Steap2'	74051
'Grip1'	74053
'Arpp21'	74100
'Abcb6'	74104
'Rbm19'	74111
'Krt80'	74127
'Sec14l1'	74136
'F13a1'	74145
'Nudt9'	74167
'Gbe1'	74185
'Ccdc3'	74186
'Acsl3'	74205
'Paqr8'	74229
'Mterfd3'	74238
'Smu1'	74255
'Cyld'	74256
'Usp20'	74270
'Hod'	74318
'4432412L15Rik'	74337
'4631427C17Rik'	74340
'Lrrtm1'	74342
'4933440J22Rik'	74470
'Osbpl10'	74486
'Neto2'	74513
'8430415E04Rik'	74521
'Npal3'	74552
'Cds1'	74596
'Spsb1'	74646
'S100pbp'	74648
'4930451C15Rik'	74685
'Dhcr24'	74754
'Glt8d2'	74782
'Tmem65'	74868
'Purg'	75029
'Rasd2'	75141
'Sv2c'	75209
'Dusp18'	75219
'Josd3'	75316
'Arhgap12'	75415
'Igfbpl1'	75426
'1700001E04Rik'	75438
'Akap13'	75547
'Acyp2'	75572
'Pcdh1'	75599
'Rai14'	75646
'2210403B10Rik'	75668
'2310066E14Rik'	75687
'Eif4b'	75705
'Tmem14a'	75712
'Amotl1'	75723
'Ipo4'	75751
'Giyd2'	75764
'4833424O15Rik'	75769
'Cdyl2'	75796
'Senp2'	75826
'4930589M24Rik'	75906
'Zmym2'	76007
'5830472M02Rik'	76080
'Rap2a'	76108
'6330503C03Rik'	76156
'Slc35d3'	76157
'6330527O06Rik'	76161
'Brunol6'	76183
'Gpr165'	76206
'Dnttip1'	76233
'Slc38a3'	76257
'Atp11b'	76295
'Slc24a2'	76376
'2310007H09Rik'	76429
'2310015N21Rik'	76438
'Daam2'	76441
'Prss23'	76453
'Car12'	76459
'Msrb2'	76467
'Paqr4'	76498
'2010004A03Rik'	76527
'Msi2'	76626
'C920006C10Rik'	76740
'Mtif2'	76784
'D12Ertd553e'	76820
'6430514L14Rik'	76886
'Adck4'	76889
'0610016J10Rik'	76890
'0710005M24Rik'	76897
'B3gat1'	76898
'Ssbp4'	76900
'Slitrk1'	76965
'Chst1'	76969
'3110006E14Rik'	76980
'3110035E14Rik'	76982
'Col25a1'	77018
'Unc84a'	77053
'C030003D03Rik'	77220
'C130038G02Rik'	77521
'8030498B09Rik'	77547
'3732412D22Rik'	77569
'4631426J05Rik'	77590
'Smpd4'	77626
'4931407K02Rik'	77627
'4930544G21Rik'	77629
'A330102H22Rik'	77754
'A930009E05Rik'	77796
'Sbf1'	77980
'Cpt1c'	78070
'2900002G04Rik'	78283
'5330421F07Rik'	78286
'Gpr108'	78308
'Ttyh3'	78339
'Ntf5'	78405
'C030002O17Rik'	14401
'D530033C11Rik'	78581
'Nrip3'	78593
'Brd8'	78656
'C630041L24Rik'	78709
'2610039E05Rik'	78779
'Tnrc4'	78784
'Rsnl2'	78785
'Aacs'	78894
[truncated: 1,043 more rows]

## Sheet: PhysioGenes
The subset of 146 'physiologically relevant' genes used in the study
Gene Name	Entrez #
'Chrna1'	11435
'Chrna4'	11438
'Chrna6'	11440
'Chrna7'	11441
'Chrnb2'	11444
'Adora2a'	11540
'Adra1a'	11549
'Adra1d'	11550
'Adrb1'	11554
'Agtr1a'	11607
'Cacna1e'	12290
'Cacna1g'	12291
'Cckar'	12425
'Cckbr'	12426
'Chrm1'	12669
'Chrm3'	12671
'Chrm4'	12672
'Cnr1'	12801
'Darc'	13349
'Dgcr6'	13353
'Drd1a'	13488
'Drd2'	13489
'Drd3'	13490
'Opn3'	13603
'Ednrb'	13618
'F2rl1'	14063
'Lgr5'	14160
'Gabra1'	14394
'Gabra3'	14396
'Gabra4'	14397
'Gabra6'	14399
'Gabrb1'	14400
'Gabrb2'	14401
'Gabrb3'	14402
'Gabrg1'	14405
'Gabrg2'	14406
'Gabrg3'	14407
'Galr1'	14427
'Gpr83'	14608
'Glra1'	14654
'Glra4'	14657
'Glrb'	14658
'Gpr12'	14738
'Gpr3'	14748
'Gpr37'	14763
'Gpr162'	14788
'Gria2'	14800
'Gria4'	14802
'Hcn1'	15165
'Hcn2'	15166
'Hrh2'	15466
'Htr1a'	15550
'Htr1b'	15551
'Htr2c'	15560
'Htr3a'	15561
'Htr5b'	15564
'Kcna1'	16485
'Kcna2'	16490
'Kcna6'	16494
'Kcnb1'	16500
'Kcnc1'	16502
'Kcnc3'	16504
'Kcnd2'	16508
'Kcnh1'	16510
'Kcnh3'	16512
'Kcnj12'	16515
'Kcnj3'	16519
'Kcnj4'	16520
'Kcnj6'	16522
'Kcnj9'	16524
'Kcnn4'	16534
'Kcns2'	16539
'Mas1'	17171
'Nmbr'	18101
'Npy1r'	18166
'Ntsr1'	18216
'Oprl1'	18389
'P2rx4'	18438
'P2rxl1'	18440
'Scn1a'	20265
'Scn5a'	20271
'Sstr2'	20606
'Sstr4'	20608
'Tacr1'	21336
'Trhr'	22045
'Trpc4'	22066
'Trpc5'	22067
'Trpc6'	22068
'Gria3'	53623
'Gabrq'	57249
'Cacna1h'	58226
'Trpv4'	63873
'Gpr35'	64095
'Gpr88'	64378
'Gpr85'	64450
'Kcng4'	66733
'Gpr173'	70771
'P2ry12'	70839
'P2rx5'	94045
'Hrh3'	99296
'Npffr2'	104443
'Chrnb4'	108015
'Chrnb3'	108043
'Glra3'	110304
'Chrna3'	110834
'Kcnq3'	110862
'Gabra5'	110886
'Chrna2'	110902
'Kiss1r'	114229
'Kcnn2'	140492
'Gpr6'	140741
'P2ry14'	140795
'Kcnh7'	170738
'Ghsr'	208188
'Kcnj14'	211480
'Chrm5'	213788
'Kcnk13'	217826
'Kcng3'	225030
'Kcnq5'	226922
'Gpr171'	229323
'Gpr26'	233919
'Glra2'	237213
'Kcns3'	238076
'Rxfp3'	239336
'Cacna1i'	239556
'Gpr151'	240239
'Kcnv2'	240595
'Gpr161'	240888
'Chrm2'	243764
'Gpr101'	245424
'Prokr2'	246313
'Npsr1'	319239
'Gpr176'	381413
'Rxfp1'	381489
'Kcnf1'	382571
'Gpr17'	574402

## Sheet: Genes by cluster
Rank-ordered genes by OB Cluster for s=5 (after Fig. 7)
Cluster A (dorsomedial glomeruli)			Cluster B (dorsolateral glomeruli)			Cluster C (ventral glomeruli)			Cluster D (dorsal MCL/GCL)			Cluster E (ventral MCL/GCL)
Rank-ordered NMF coefficient)	gene Name		Rank-ordered NMF coefficient)	gene Name		Rank-ordered NMF coefficient)	gene Name		Rank-ordered NMF coefficient)	gene Name		Rank-ordered NMF coefficient)	gene Name
69.1132	'Tubb2a'		80.4019	'Lhx9'		58.3396	'Gria4'		71.1554	'1700054N08Rik'		75.8121	'1700054N08Rik'
42.3871	'Ndufv2'		64.747	'Pcp4l1'		55.6264	'Rcn2'		61.7984	'Plcb1'		71.8678	'Pcp4l1'
41.5949	'Uchl1'		52.2172	'Gria4'		54.994	'Vtn'		61.5268	'2010300C02Rik'		71.8142	'2010300C02Rik'
33.759	'Pea15'		41.9345	'Apoe'		54.6587	'Aqp4'		52.9987	'2210407G14Rik'		71.2698	'Itm2c'
33.4224	'Ifnar1'		37.0509	'Dnajc6'		51.6187	'Pcp4l1'		52.8564	'Cspg5'		63.0228	'Zmynd11'
32.4113	'Pcbp4'		34.1957	'1110038O08Rik'		51.2176	'Cst3'		44.3496	'1110038O08Rik'		58.1642	'Camkk2'
30.5387	'Car10'		29.9145	'Rcn2'		51.2024	'Apoe'		44.2284	'Mef2c'		57.5416	'Mef2c'
30.1567	'Gria4'		27.2353	'Fgf12'		39.5857	'Dnajc6'		43.3778	'Pcp4l1'		54.5739	'Syt10'
28.8268	'Got2'		26.2246	'Plcb1'		36.9585	'Ivns1abp'		40.5864	'Trim9'		53.9163	'Plcb1'
28.6679	'Clta'		25.5968	'Lrrc55'		36.3684	'Cebpa'		37.5664	'Fgf12'		52.9271	'Fgf12'
28.304	'Dnajc6'		24.6376	'Scrn1'		31.9305	'Dmwd'		33.7739	'Zmynd11'		41.3777	'Slc9a9'
27.1628	'Pcp4l1'		23.1756	'Brd8'		31.89	'Clstn1'		31.0346	'Adcy2'		38.1225	'Ivns1abp'
26.5092	'Slc25a36'		22.7533	'Leprotl1'		29.3224	'Zmynd11'		30.9513	'Centa1'		35.0009	'Scrn1'
24.2674	'Zmynd11'		22.161	'Ifnar1'		28.8641	'Disp2'		30.5413	'Itm2c'		33.8857	'Centa1'
24.2533	'Lhx9'		20.3491	'Dtx1'		27.3771	'Slc35a2'		29.9853	'Camkk2'		31.4625	'Mgst3'
23.2899	'Plp1'		19.7891	'Son'		24.3046	'Lrrc55'		28.5077	'Slc9a9'		30.6493	'6720401G13Rik'
23.1122	'Rcn2'		19.6903	'Car10'		22.9501	'Crh'		28.4363	'Son'		28.9924	'Lrrn3'
22.2677	'Itm2c'		19.3753	'Bcan'		19.01	'Sema3e'		28.0565	'Gria4'		28.9554	'Adcy2'
20.3933	'Lrrc55'		19.1631	Trim9'		18.4261	'Cd24a'		27.8928	'Tubb2a'		27.3659	'Dnajc6'
18.9214	'Jundm2'		18.7182	'Prosapip1'		17.1169	'Scrn1'		27.4066	'Nin'		26.5643	'Pea15'
17.9131	'Fgf12'		18.7119	'Crh'		16.8281	'Cbln2'		26.5635	'6720401G13Rik'		25.8148	'Osbpl3'
17.8028	'Scrn1'		18.7014	'Vtn'		14.1798	'Lrp4'		26.4123	'Cdkn2c'		24.4876	'Prosapip1'
17.0504	'Prosapip1'		17.4633	'Ddx5'		11.8153	'Fgf12'		25.2303	'Tceb3'		23.7235	'Sqle'
16.7639	'Snap25'		17.2087	'Hdgf'		11.0625	'Prpf6'		24.9417	'Pea15'		23.5505	'Dgki'
16.3716	'Centa1'		16.9503	'Centa1'		10.7914	'Ntng1'		24.4609	'Lrrn3'		22.7218	'Lrrc55'
16.1921	'Aqp4'		16.3536	'Aqp4'		10.7673	'Tat'		24.3066	'Marcksl1'		22.5863	'6330407J23Rik'
15.8758	'1110038O08Rik'		16.2495	'Dmwd'		10.0794	'Mgst3'		23.2862	'Clta'		21.1453	'Disp2'
14.9526	'Rims3'		16.1232	'Ankrd54'		8.85695	'Nxph4'		22.7327	'Lrrc4'		20.7466	'Gria4'
14.5145	'Brd8'		16.0331	'Ccnl2'		8.81684	'Anxa5'		22.1188	'Car10'		19.113	'Crh'
14.3984	'Son'		15.6732	'Ivns1abp'		8.44709	'Dtx1'		21.1911	'Ivns1abp'		18.5111	'Dmwd'
13.97	'Fat3'		15.6653	'Cdkn2c'		8.41575	'Nav1'		20.8124	'Lhx9'		17.5627	'Tceb3'
12.987	'Gpr37l1'		15.6148	'Prpf6'		8.35656	'E2f2'		20.3931	'E2f6'		16.6423	'Elmo1'
12.6002	'Tnr'		15.3883	'Mef2c'		7.53393	'Rcn1'		18.0024	'Brd8'		16.1702	'Hs6st1'
12.3629	Vtn'		15.3835	'1700054N08Rik'		7.46183	'6720401G13Rik'		17.6916	'Pvalb'		15.1099	'Cbln2'
12.322	'C630007C17Rik'		14.5374	'Pmaip1'		6.89685	'6330407J23Rik'		17.0529	'Dgki'		15.0058	'Nav1'
11.957	'Matk'		13.3249	'Lrrn3'		6.84558	'Pak1'		16.866	'6330407J23Rik'		14.7694	'Aqp4'
10.9876	'Ivns1abp'		13.1988	'Tceb3'		6.77057	'Cutl1'		16.5492	'Ifnar1'		14.7076	'Satb1'
10.7679	'Trim9'		13.0218	'Camkk2'		6.76286	'Hs6st1'		16.5344	'Ccnl2'		14.0121	'Cd24a'
10.6383	'Syt10'		12.5419	'Cebpa'		6.51685	'Atp13a5'		16.4106	'Thra'		12.5961	'Ddx5'
10.5576	'Camkk2'		12.4518	'Jam2'		6.19204	'Scarb2'		15.7483	'Cd24a'		11.5926	'Stub1'
10.3963	'Slc27a1'		12.4336	'Slc12a3'		5.90795	'Cdh24'		15.293	'Mcm3ap'		10.7992	'Cebpa'
9.9513	'2210407G14Rik'		12.0827	'Egfr'		5.6474	'Slc12a3'		15.0699	'Prosapip1'		10.6221	'Copg2'
9.81939	'6720401G13Rik'		11.8601	'Pthr1'		5.38977	'Camkk2'		14.5603	'Scrn1'		10.5635	'Cutl1'
9.72864	'Tsc2'		11.3325	'Cd24a'		5.35654	'Evi5'		14.4114	'Hap1'		10.4238	'Lgi2'
9.63514	'Clu'		10.9777	'1810021J13Rik'		5.35033	'Zbtb16'		14.2615	'Syt10'		10.3116	'Rcn2'
9.62318	'Nav1'		10.9322	'Rasd2'		5.21234	'Cit'		13.9486	'Satb1'		10.0827	'Phactr2'
9.61767	'E2f6'		10.8595	'Btrc'		4.97237	'Khdrbs3'		13.6689	'Palm2'		9.81005	'Cntn3'
9.58571	'Marcksl1'		10.7112	'Sema3e'		4.69359	'Ndufs1'		12.8918	'Wfs1'		9.4742	'Ntng1'
9.21065	'Fgfr1'		10.6371	'6720401G13Rik'		4.58693	'Satb1'		12.8752	'Ddx5'		8.7286	'Alg2'
9.19165	'Rgs4'		9.52027	'Lgi2'		4.51903	'Prosapip1'		12.8462	'Top1'		7.87223	'Sema3e'
9.13438	'Rasd2'		9.50396	'Snap25'		4.51106	'1700054N08Rik'		12.2826	'Slc25a27'		7.78535	'Pak6'
9.09319	'Dtx1'		9.36233	'Fat3'		4.41625	'Stub1'		11.8843	'Giyd2'		7.68189	'Vtn'
9.03994	'Zbtb16'		9.33027	'Marcksl1'		4.28575	'Tspan18'		11.3939	'Foxb1'		7.62217	'Sh3rf2'
8.85781	'Nxph1'		9.2918	'Slc9a9'		4.05424	'LOC381557'		9.94715	'Cutl1'		6.15009	'Kcnh1'
8.83968	'Gm196'		9.23851	'Cutl1'		3.9698	'Gal'		9.45303	'Jundm2'		5.76918	'Slitrk4'
8.68134	'Ddx5'		9.20217	'Tfam'		3.91167	'Col15a1'		9.21402	'Hdgf'		5.51058	'Rasd2'
8.66086	'Rps6ka2'		9.05676	'Gpr12'		3.7978	'Tceb3'		9.00205	'Tnr'		5.4176	'Anxa5'
8.59467	'Cdkn2c'		9.04853	'Ndufs1'		3.72293	'Centa1'		8.71295	'Gpr89'		5.21675	'Evi5'
8.53307	'Gpr89'		8.82724	'Clns1a'		3.59769	'Gpr12'		8.59576	'Fem1a'		4.85952	'Zbtb16'
8.35786	'Bcan'		8.59132	'Satb1'		3.46251	'Pcdh7'		8.53386	'Ankrd54'		4.78891	'Slc20a2'
8.14898	'6330407J23Rik'		8.56664	'6330407J23Rik'		3.41112	'Sqle'		8.15612	'Pak6'		4.59068	'Cit'
8.05161	'Gpr12'		8.51181	'Foxb1'		3.38372	'Kif5b'		7.64381	'Galntl1'		4.48889	'Nifun'
7.79988	'Mef2c'		8.32384	'Fem1a'		3.10895	'Elmo1'		7.32707	'Yipf1'		4.36253	'Cap2'
7.6743	'Egfr'		8.18664	'Rtn4rl1'		3.07339	'Lgi2'		7.09887	'Bcan'		4.29067	'Hmgcr'
7.42709	'Ptpn4'		8.11676	'Stub1'		2.81857	'Prdx3'		7.02341	'Leprotl1'		4.23854	'Galntl1'
7.25472	'Dmwd'		7.98358	'Cd97'		2.67424	'Mef2c'		7.00784	'Kcnh1'		4.0249	'Fstl4'
7.23842	'Hectd2'		7.87211	'Slc35a2'		2.63286	'Matk'		6.82502	'Cntn3'		3.66463	'Pcdh7'
7.18223	'Cspg5'		7.68412	'Dnajb12'		2.43561	'Plcb1'		6.70746	'Elmo1'		3.39739	'Top1'
7.1631	'Slc12a3'		6.09418	'Sema7a'		2.38684	'Rasd2'		6.63609	'Clns1a'		3.30945	'Cdh24'
7.0673	'D830030K20Rik'		5.88627	'Thra'		2.34589	'Acvrl1'		6.48712	'Rps6ka2'		3.28196	'4432412L15Rik'
6.94517	'Hap1'		5.61939	'E2f6'		2.31015	'Pex13'		6.21341	'Tfam'		3.25146	'Atp13a5'
6.7246	'Sema3e'		5.56751	'Dgki'		2.28882	'Cntn3'		6.04127	'Sh3rf2'		3.23835	'Dtx1'
6.69093	'Fstl4'		5.53148	'Anxa5'		2.28644	'Copg2'		5.93953	'Dmwd'		3.14808	'Clns1a'
6.53715	'Sema4g'		5.33275	'Rps6ka2'		2.19694	'Nifun'		5.9168	'Slitrk4'		3.09121	'Galntl4'
6.47164	'Cd24a'		5.22075	'Pak6'		2.02806	'Slc20a2'		5.78246	'Ubl3'		2.9709	'Cntnap4'
6.45207	'Lrrn3'		5.19502	'Copg2'		2.02569	'Pvalb'		5.73333	'Stub1'		2.81643	'0610010O12Rik'
6.37966	'Crh'		4.92082	'Prmt2'		1.64401	'Prmt2'		5.71362	'Egfr'		2.79673	'Sms'
6.2961	'Cd97'		4.78071	'Slc2a13'		1.63484	'4432412L15Rik'		5.59965	'Aqp4'		2.61535	'Ndufs1'
6.29261	'Stub1'		4.75579	'2010300C02Rik'		1.45677	'Hmgcr'		5.36263	'Ndufs1'		2.4878	'Giyd2'
6.17346	'Cacna2d2'		4.6025	'Palm2'		1.33666	'Iars2'		5.35069	'Sqle'		2.46867	'Pkia'
6.17057	'Satb1'		4.60135	'Tat'		1.31735	'Pak6'		5.10529	'Sept5'		2.45148	'Tat'
6.08584	'Clns1a'		4.40715	'Alg2'		1.16974	'Pcdh11x'		4.96764	'Galntl4'		2.1675	'Panx2'
5.98271	'Ccnl2'		4.08156	'Hlf'		1.12772	'Clns1a'		4.89078	'Vtn'		2.14093	'Slc35a2'
5.9246	'Zcchc12'		4.0566	'Slc38a1'		1.10832	'Mmaa'		4.48555	'Dnajc6'		1.98781	'Iars2'
5.88748	'Hdgf'		3.80487	'Gpr89'		0.990537	'Gas6'		4.26533	'Fgf13'		1.74682	'Dffa'
5.83681	'Adrbk2'		3.6027	'Cnih2'		0.959096	'Dsp'		4.22459	'Mfn2'		1.5385	'Leprotl1'
5.59722	'Nin'		3.56602	'Cspg5'		0.938655	'Aurka'		4.15934	'Chn2'		1.43756	'Nrsn2'
5.59324	'Jam2'		3.21405	'Ranbp5'		0.890419	'Insig1'		4.06491	'Dtx1'		1.42718	'Vat1'
5.56001	'Slc25a27'		3.21352	'Npy'		0.830932	'Nrsn2'		3.69212	'Cap2'		1.29751	'Fem1a'
5.46674	'Mfn2'		3.18575	'Mcm3ap'		0.821093	'Thbd'		3.64244	'Cntnap4'		1.27641	'Slc12a3'
5.05244	'Leprotl1'		3.00266	'Cntn3'		0.811046	'Phactr2'		3.64069	'Slc12a3'		1.26714	'Rgs8'
5.04927	'Nifun'		2.77503	'Sept5'		0.75753	'Nr1d2'		3.61218	'Cbr3'		1.18151	'Kif5b'
4.9911	'Cldn5'		2.77216	'Slc9a2'		0.727881	'Cnih2'		3.38829	'Pcbp4'		1.12562	'Pvalb'
4.82674	'Cst3'		2.75275	'Dopey2'		0.720328	'Lrrn3'		3.30224	'Inhbb'		1.06931	'Prpf6'
4.61863	'LOC433727'		2.63455	'Syt10'		0.677417	'Flrt3'		3.1115	'Grip1'		1.02198	'Htr1a'
4.49666	'Pthr1'		2.616	'Kcnab2'		0.620563	'Osbpl3'		3.07801	'0610010O12Rik'		0.866872	'Gpr12'
4.48607	'Fbln1'		2.53576	'Sms'		0.57838	'Magel2'		2.90651	'Tubb4'		0.853579	'Alg1'
4.48192	'1700054N08Rik'		2.42688	'Grip1'		0.572448	'Nr5a1'		2.84967	'Nav1'		0.816397	'Peg10'
4.47995	'Itgb1'		2.31261	'Dffa'		0.535092	'Clic4'		2.82158	'Nbr1'		0.787278	'Grip1'
4.38343	'Chn2'		2.21311	'Tubb4'		0.497749	'Col9a1'		2.76243	'Phactr2'		0.754034	'Slc9a2'
4.37284	'Dgki'		2.06338	'Aurka'		0.433894	'Htr1a'		2.73862	'Hmgcr'		0.729577	'Slc2a13'
4.36929	'Ndufs1'		2.01049	'Cbr3'		0.373071	'Sms'		2.61667	'Fgfr1'		0.718673	'Aurka'
4.35185	'Lhfpl3'		2.00844	'Adcy2'		0.357386	'Vat1'		2.57195	'4432412L15Rik'		0.718359	'Bcan'
4.34204	'Cebpa'		1.97726	'Sema5b'		0.349875	'Rgs8'		2.53721	'Cacna2d2'		0.68247	'Gpr101'
4.25519	'Foxb1'		1.94853	'Atp13a5'		0.345942	'Id4'		2.52743	'Copg2'		0.655771	'Mapk11'
4.24865	'Tfam'		1.92284	'4432412L15Rik'		0.339071	'Gabrq'		2.52107	'Cit'		0.575888	'Tm4sf1'
4.23494	'Yipf1'		1.91202	'Cit'		0.329893	'Galntl4'		2.48393	'Ranbp5'		0.573552	'Acvrl1'
4.2032	'Nxph4'		1.87876	'Zbtb20'		0.295039	'Slc9a9'		2.26245	'Kcnab2'		0.545512	'C030019F02Rik'
4.17363	'2810401C16Rik'		1.76653	'Panx2'		0.291393	'C030019F02Rik'		2.19866	'Jam2'		0.523875	'Unc84b'
4.16493	'Lgi2'		1.67164	'Slc25a27'		0.284097	'Panx2'		2.12807	'Odz4'		0.474446	'Gal'
4.10024	'Eef1g'		1.6604	'Odz4'		0.280607	'Sema7a'		2.07276	'Fat3'		0.348576	'Sept5'
4.08502	'Dnajb12'		1.60652	'C630007C17Rik'		0.263684	'Per3'		2.06494	'1810021J13Rik'		0.314295	'Rcn1'
4.01168	'Mcm3ap'		1.51881	'Mmaa'		0.259628	'Tmem64'		1.99099	'Dopey2'		0.311376	'Lrfn2'
4.00276	'Plcb1'		1.46476	'Prkag2'		0.256784	'0610010O12Rik'		1.97003	'Cebpa'		0.299613	'Col9a1'
3.93971	'Pcdh7'		1.45616	'Nifun'		0.242577	'Morc3'		1.89306	'Tsc2'		0.292719	'Magel2'
3.85158	'Tceb3'		1.34184	'Guk1'		0.236434	'Elovl1'		1.7932	'Atp13a5'		0.282028	'Pak7'
3.83706	'Anxa5'		1.31189	'Rgs4'		0.235569	'Dio3'		1.75139	'Lhfpl3'		0.277908	'Zbtb20'
3.83653	'Ubl3'		1.30084	'Pvalb'		0.232512	'Glrx'		1.73122	'Slc25a36'		0.24465	'Flrt3'
3.73771	'Resp18'		1.29969	'Pigt'		0.225929	'Gpr101'		1.71434	'Zbtb16'		0.242109	'Nr1d2'
3.72184	'Ranbp5'		1.29071	'Vegfa'		0.225714	'Cap2'		1.69393	'Sms'		0.221316	'Insig1'
3.69819	'Cit'		1.27797	'Morc3'		0.221411	'Pde10a'		1.67735	'Insig1'		0.206325	'Gabrq'
3.6876	'Slc24a2'		1.2003	'Galntl4'		0.212713	'Abhd8'		1.63415	'Spata13'		0.186783	'Nr5a1'
3.65695	'Slc35a2'		1.20004	'Gas6'		0.187384	'Slitrk1'		1.57846	'Slc2a13'		0.186115	'Ptprm'
3.64657	'Copg2'		1.15375	'Rcn1'		0.165968	'Dgki'		1.48605	'Pkia'		0.166744	'Morc3'
3.63736	'Elmo1'		1.12241	'Hap1'		0.159268	'Cplx3'		1.45738	'Lrrc55'		0.16432	'Sema7a'
3.63348	'2010300C02Rik'		1.10199	'Nr1d2'		0.158416	'Adcy2'		1.35061	'Lrfn2'		0.142302	'Nxph4'
3.59344	'Kif5c'		0.975778	'Hmgcr'		0.155503	'Ghsr'		1.32903	'Peg10'		0.135825	'Per3'
3.54149	'Slc2a13'		0.975052	'Iars2'		0.15057	'Syt10'		1.26405	'Morc3'		0.12746	'B430110C06Rik*'
3.53344	'Coch'		0.968863	'Nbr1'		0.150497	'Peg10'		1.24713	'Panx2'		0.125584	'Dnahc9'
3.27879	'Efnb2'		0.960041	'Phactr2'		0.130472	'BC054438'		1.24537	'Adrbk2'		0.112518	'Pcdh11x'
3.26556	'Vegfa'		0.921463	'Peg10'		0.12889	'2310046A06Rik'		1.19708	'Anxa5'		0.110516	'Glrx'
3.20691	'Alg2'		0.916615	'Sh3rf2'		0.125168	'Pcsk6'		1.07235	'Tat'		0.107317	'Tnc'
3.1011	'2610039E05Rik'		0.882562	'Nrsn2'		0.125024	'Bok'		0.917347	'Iars2'		0.107288	'Dsp'
3.04774	'Nbr1'		0.839985	'Chrna3'		0.116595	'Kctd6'		0.846156	'Cnih2'		0.100699	'Col15a1'
3.03044	'Spata13'		0.778626	'Col9a1'		0.11079	'Palmd'		0.826834	'Rgs4'		0.100053	'Mmaa'
3.02846	'Grik1'		0.775661	'Inhbb'		0.10664	'Pcsk5'		0.824234	'Flrt3'		0.0813631	'Guk1'
2.73506	'Insig1'		0.763902	'Fgf13'		0.098819	'Slc18a2'		0.79866	'Txnrd1'		0.0681821	'LOC381557'
2.72792	'Top1'		0.751375	'Kif5b'		0.0985414	'Serpina9'		0.776075	'Prmt2'		0.0640162	'Pcsk5'
2.71665	'Grip1'		0.685464	'Rgs8'		0.0983042	'Plxnd1'		0.772295	'Alg2'		0.049194	'Iyd'
2.6726	'Msrb2'		0.665966	'BC052055'		0.0924859	'Dffa'		0.76779	'Fstl4'		0.0476597	'Kctd6'
2.65328	'Cttn'		0.576604	'Cmtm3'		0.0860966	'Mtap'		0.754269	'Alg1'		0.043528	'Ebf4'
2.58035	'Thra'		0.54207	'Mif'		0.0778133	'Pak7'		0.701004	'Crh'		0.0427989	'Tmem64'
2.54443	'Sms'		0.529586	'Vat1'		0.0709203	'Mapk11'		0.673994	'C030019F02Rik'		0.0403252	'Cttn'
2.52987	'Slc9a2'		0.52267	'4930516O21Rik*'		0.0676569	'Opn3'		0.6159	'Tmem16b'		0.0393596	'2310046A06Rik'
2.52233	'1110059H15Rik'		0.516341	'Insig1'		0.0648341	'Lrrc4'		0.606124	'Epha4'		0.0344488	'Maob'
2.44591	'Kcnj6'		0.510445	'Gsto1'		0.0615716	'B430110C06Rik*'		0.594771	'Gpr12'		0.0253962	'Car10'
2.43481	'Hsp90b1'		0.48515	'Cplx3'		0.0592136	'9830123M21Rik'		0.572903	'Per3'		0.0249318	'Drd2'
2.40993	'Chst12'		0.481653	'Fstl4'		0.0585378	'3110001A13Rik'		0.553412	'Cttn'		0.0224554	'Htr2c'
2.33401	'Hadhb'		0.472506	'Cmbl'		0.0540615	'Ptprm'		0.543713	'Cd97'		0.0217692	'Cova1'
2.28954	'1810073G14Rik'		0.439335	'Mtss1'		0.0428009	'Guk1'		0.541053	'Slc35a2'		0.0212412	'Dio3'
2.28631	'Fem1a'		0.437933	'Ctf1'		0.0418737	'Cova1'		0.536325	'4930516O21Rik*'		0.0185696	'Grb14'
2.06502	'Epb4.1l2'		0.431763	'LOC433727'		0.0412153	'Mcm6'		0.515076	'Guk1'		0.0123428	'Clca2'
1.99479	'Phactr2'		0.421865	'Acvrl1'		0.0381799	'Opcml'		0.507582	'2410014A08Rik'		0.0104813	'Gm1060'
1.99133	'Sema7a'		0.416856	'Per3'		0.0360048	'Unc84b'		0.49029	'Prkag2'		0.0103606	'Elovl1'
1.96556	'Gnb2'		0.411728	'Plcd1'		0.0333238	'Mas1'		0.423531	'Rcn2'		0.00980525	'Lrp4'
1.96506	'Smpd4'		0.398893	'2310046A06Rik'		0.024932	'AW049765'		0.387602	'Pthr1'		0.00783486	'Plxnd1'
1.96267	'Panx2'		0.381857	'Pkia'		0.0183114	'Slitrk4'		0.385482	'Nrsn2'		0.00736347	'Odz4'
1.86537	'C130038G02Rik'		0.34999	'Lrp4'		0.0177154	'Ninj1'		0.379663	'Plxdc1'		0.00709128	'Pde10a'
1.79027	'Lrrc4'		0.3439	'Ninj1'		0.0168012	'Iyd'		0.349366	'Acvrl1'		0.00706001	'Bok'
1.76969	'Dffa'		0.32681	'Adcy9'		0.01627	'2310007H09Rik'		0.344571	'Ccdc65'		0.00689618	'Ninj1'
1.75759	'2410014A08Rik'		0.322596	'Gpr101'		0.0155364	'Btg2'		0.339248	'Sema3e'		0.00659372	'Pmaip1'
1.75	'Giyd2'		0.322539	'Mapk11'		0.0105595	'Tubb2a'		0.337832	'Pcdh7'		0.00579212	'Serpina9'
1.7219	'Cntnap4'		0.306093	'0610010O12Rik'		0.01055	'Tm4sf1'		0.337778	'Mmaa'		0.00570809	'Mylip'
1.71544	'Prkag2'		0.276018	'Cntnap4'		0.00955868	'Htr2c'		0.321421	'C630007C17Rik'		0.00569953	'2410014A08Rik'
1.6674	'Pmaip1'		0.27545	'Thbd'		0.00898983	'Cntnap4'		0.295274	'2810401C16Rik'		0.00496772	'Il13ra1'
1.66245	'Gsto1'		0.273863	'Magel2'		0.00833486	'Il13ra1'		0.284326	'Zbtb20'		0.0049378	'Pex13'
1.65672	'BC052055'		0.265455	'Slitrk4'		0.00760126	'Alg1'		0.28338	'Pigt'		0.0047891	'9830123M21Rik'
1.64757	'4432412L15Rik'		0.257592	'Col15a1'		0.007203	'Fbln1'		0.277439	'Lgi2'		0.00421391	'Ccnl2'
1.6286	'Grb14'		0.23557	'Alg1'		0.00576056	'2010300C02Rik'		0.235835	'Rcn1'		0.00418905	'4930516O21Rik*'
1.48706	'Smu1'		0.233733	'Clcn2'		0.00555332	'Lhx8'		0.230548	'Grb14'		0.00418725	'Gm196'
1.48469	'Camk2a'		0.221291	'Grb14'		0.00538846	'Zbtb20'		0.225212	'Tm4sf1'		0.00374505	'Matk'
1.46608	'Alg1'		0.216296	'Tm4sf1'		0.00532972	'Hrh3'		0.224004	'Cmbl'		0.00374021	'Khdrbs3'
1.415	'Scube2'		0.212711	'C030019F02Rik'		0.00528651	'Pitx2'		0.219968	'Bok'		0.00351869	'Clstn1'
1.40999	'Cntn3'		0.202972	'Dsp'		0.00485219	'Mylip'		0.21574	'Dffa'		0.00292252	'Smu1'
1.40459	'Vat1'		0.201881	'Lrfn2'		0.00466479	'Gm196'		0.204496	'Dio3'		0.00286684	'Prmt2'
1.37589	'Pak6'		0.174093	'Rgs19'		0.00424203	'Cldn5'		0.204314	'Htr1a'		0.00281051	'Tspan12'
1.37046	'Kcnab2'		0.155215	'Mcm6'		0.00417525	'Epha4'		0.20183	'Nxph1'		0.00276707	'BC054438'
1.35715	'Hmgcr'		0.148642	'Drd2'		0.00413716	'Tnc'		0.186991	'Magel2'		0.00274763	'Tubb2a'
1.30008	'Peg10'		0.124258	'Cova1'		0.00413404	'Adcy9'		0.181878	'B430110C06Rik*'		0.0026586	'Pitx2'
1.29273	'Cap2'		0.123813	'Glrx'		0.00411256	'Spata13'		0.150357	'Kif5b'		0.00261096	'Epb4.1l2'
1.28471	'Inhbb'		0.106434	'Gabrq'		0.00407237	'Kcnj6'		0.148681	'Gabrq'		0.00256747	'Acadl'
1.25053	'Sh3rf2'		0.0981112	'Maob'		0.00389101	'Smu1'		0.145204	'Adcy9'		0.00256747	'Acadvl'
1.24553	'4930516O21Rik*'		0.0906915	'Col18a1'		0.00388494	'Tcf7l2'		0.138906	'Sema5b'		0.00256747	'Accn1'
1.23423	'Stard5'		0.0810417	'AI851790'		0.00384966	'Plxdc1'		0.110359	'Npy'		0.00256747	'Ace'
1.21583	'Tat'		0.0770409	'Ptprm'		0.00383724	'LOC620538'		0.103361	'Sema7a'		0.00256747	'Ache'
1.17712	'Penk1'		0.0468	'Clca2'		0.00383724	'Acadl'		0.0966908	'Ninj1'		0.00256747	'Chrna1'
1.13502	'Gpr101'		0.045004	'Ccdc65'		0.00383724	'Acadvl'		0.0946861	'Ptprm'		0.00256747	'Chrna4'
1.09203	'Cbr3'		0.0429094	'Flrt3'		0.00383724	'Accn1'		0.0930017	'Vat1'		0.00256747	'Chrna6'
1.08815	'Atp13a5'		0.0423229	'B430110C06Rik*'		0.00383724	'Ace'		0.0863163	'Hnrpdl'		0.00256747	'Chrna7'
1.00862	'Rcn1'		0.0399941	'Slc25a22'		0.00383724	'Ache'		0.0852769	'Drd2'		0.00256747	'Chrnb2'
0.956617	'Rgs10'		0.0394396	'Ebf4'		0.00383724	'Chrna1'		0.0832264	'Pcsk6'		0.00256747	'Acta1'
0.933746	'Iars2'		0.0390211	'Kctd6'		0.00383724	'Chrna4'		0.0830881	'Mcm6'		0.00256747	'Actc1'
0.922928	'Gsbs'		0.0385236	'Iyd'		0.00383724	'Chrna6'		0.0796021	'Col15a1'		0.00256747	'Aspa'
0.909125	'Aldh5a1'		0.037904	'Mfn2'		0.00383724	'Chrna7'		0.0783463	'Aurka'		0.00256747	'Adcy6'
0.905111	'Tubb4'		0.0372245	'Plxdc1'		0.00383724	'Chrnb2'		0.0749996	'Lhx8'		0.00256747	'Adcy8'
0.903356	'Nrsn2'		0.031136	'Nr5a1'		0.00383724	'Acta1'		0.0742981	'Il13ra1'		0.00256747	'Adcyap1'
0.864444	'F13a1'		0.025725	'Lrrc4'		0.00383724	'Actc1'		0.0722142	'Syn3'		0.00256747	'Adcyap1r1'
0.864363	'Dopey2'		0.0229413	'Ubl3'		0.00383724	'Aspa'		0.0666607	'Nr1d2'		0.00256747	'Adora2a'
0.857196	'Cacna1i'		0.0174859	'Serpina9'		0.00383724	'Adcy6'		0.0666247	'Gpr101'		0.00256747	'Adra1a'
0.847125	'Dact2'		0.0162216	'E2f2'		0.00383724	'Adcy8'		0.0666107	'Glrx'		0.00256747	'Adra1d'
0.843264	'Ddn'		0.0142934	'Hars2'		0.00383724	'Adcyap1'		0.0635192	'Htr2c'		0.00256747	'Adrb1'
0.840738	'Aldh1l1'		0.0142017	'Dio3'		0.00383724	'Adcyap1r1'		0.0620864	'Nifun'		0.00256747	'Adssl1'
0.833176	'Cmtm3'		0.0133361	'Gnb2'		0.00383724	'Adora2a'		0.0610728	'Kctd6'		0.00256747	'Agrin'
0.815124	'Aurka'		0.0113453	'Ncoa4'		0.00383724	'Adra1a'		0.0598495	'Clca2'		0.00256747	'Agt'
0.802253	'Mapk11'		0.0112154	'Sh3bp4'		0.00383724	'Adra1d'		0.0581794	'Mylip'		0.00256747	'Agtr1a'
0.791869	'Guk1'		0.0102833	'Cttn'		0.00383724	'Adrb1'		0.0533263	'Cplx3'		0.00256747	'Ak1'
0.776394	'Arntl'		0.00848968	'Centg3'		0.00383724	'Adssl1'		0.0524932	'Hrh3'		0.00256747	'Ak3l1'
0.775715	'Mtss1'		0.00818011	'Tnr'		0.00383724	'Agrin'		0.0519757	'Pmaip1'		0.00256747	'Akap2'
0.772217	'Mmaa'		0.00772045	'Slc6a6'		0.00383724	'Agt'		0.0515675	'Plcd1'		0.00256747	'Alcam'
0.746557	'Sqle'		0.00725621	'Mas1'		0.00383724	'Agtr1a'		0.0505518	'Ebf4'		0.00256747	'Aldh1a1'
0.739623	'Prmt2'		0.00595221	'Adcy3'		0.00383724	'Ak1'		0.0467904	'Grb7'		0.00256747	'Aldoc'
0.73595	'Cnih2'		0.0056093	'Tac1'		0.00383724	'Ak3l1'		0.0347093	'Dsp'		0.00256747	'Akr1b3'
0.73043	'Sh3bp4'		0.00538668	'Aldh1l1'		0.00383724	'Akap2'		0.0316235	'Tspan18'		0.00256747	'Ank'
0.730053	'Pigt'		0.00534639	'Gfra1'		0.00383724	'Alcam'		0.0293057	'Gm196'		0.00256747	'Ank1'
0.710493	'Acvrl1'		0.00501167	'Them2'		0.00383724	'Aldh1a1'		0.0253063	'Msrb2'		0.00256747	'Ank3'
0.710018	'Sned1'		0.0046941	'Pdgfa'		0.00383724	'Aldoc'		0.025112	'Pdgfa'		0.00256747	'Anxa3'
0.707651	'Kif5b'		0.004607	'Hnrpdl'		0.00383724	'Akr1b3'		0.0227915	'AI851790'		0.00256747	'Anxa4'
0.674765	'Grb7'		0.00455055	'Frmd6'		0.00383724	'Ank'		0.0180669	'Chrna3'		0.00256747	'Anxa6'
0.632793	'Txnrd1'		0.00442344	'LOC545352'		0.00383724	'Ank1'		0.0147024	'Rgs19'		0.00256747	'Ap1b1'
0.632521	'Clcn2'		0.00442299	'2210407G14Rik'		0.00383724	'Ank3'		0.0145342	'Rgs8'		0.00256747	'Ap2a2'
0.605057	'Centg3'		0.00440835	'Bok'		0.00383724	'Anxa3'		0.0144735	'Hars2'		0.00256747	'Ap3s1'
0.593866	'Lrp4'		0.00431149	'Tspan18'		0.00383724	'Anxa4'		0.014171	'Gm1060'		0.00256747	'Apba2'
0.588117	'Pcsk6'		0.00404819	'Idh1'		0.00383724	'Anxa6'		0.0111338	'Iyd'		0.00256747	'Apbb2'
0.545451	'Col15a1'		0.00396218	'Rtl1'		0.00383724	'Ap1b1'		0.0102562	'Crhr2'		0.00256747	'Apc'
0.534886	'Magel2'		0.00395874	'Wbp5'		0.00383724	'Ap2a2'		0.00992873	'Gpr37l1'		0.00256747	'App'
0.529627	'Npy'		0.00395715	'Rpl8'		0.00383724	'Ap3s1'		0.00952084	'Maob'		0.00256747	'Aqp2'
0.526973	'Clca2'		0.00395302	'Ehd3'		0.00383724	'Apba2'		0.0086758	'4732455O04Rik*'		0.00256747	'Arbp'
0.51395	'Wfs1'		0.00394486	'Ly6e'		0.00383724	'Apbb2'		0.00831466	'Tmem16a'		0.00256747	'Arc'
0.510986	'Zdhhc23'		0.00393807	'Elmo2'		0.00383724	'Apc'		0.00756429	'Frmd6'		0.00256747	'Arf1'
0.507776	'Mtmr12'		0.00393469	'Pcdh17'		0.00383724	'App'		0.00743153	'2310046A06Rik'		0.00256747	'Arf3'
0.507295	'Abcb6'		0.00393251	'Chst12'		0.00383724	'Aqp2'		0.00684744	'Clcn2'		0.00256747	'Arhgap5'
0.50715	'Zbtb20'		0.00392039	'TC1563253'		0.00383724	'Arbp'		0.00620316	'Smpd4'		0.00256747	'Rnd2'
0.501713	'Usp21'		0.00391971	'4930544G21Rik'		0.00383724	'Arc'		0.00595407	'Ctf1'		0.00256747	'Arnt2'
0.45152	'Rgs19'		0.0037776	'Cacna2d2'		0.00383724	'Arf1'		0.00565295	'Scube2'		0.00256747	'Arsa'
0.43344	'Ctf1'		0.00372486	'Phldb2'		0.00383724	'Arf3'		0.00465963	'Rwdd2'		0.00256747	'Asgr1'
0.428149	'Tmem64'		0.00369491	'BC003498'		0.00383724	'Arhgap5'		0.004411	'2310042E22Rik'		0.00256747	'Atbf1'
0.419163	'Maob'		0.00369237	'B630019K06Rik'		0.00383724	'Rnd2'		0.00416033	'Tac1'		0.00256747	'Atp1a1'
0.405258	'Tnc'		0.00366653	'Tmem16b'		0.00383724	'Arnt2'		0.00391004	'Tnc'		0.00256747	'Atp2a2'
0.403909	'Stard13'		0.00358792	'Fa2h'		0.00383724	'Arsa'		0.00280611	'Tmem64'		0.00256747	'Atp5a1'
0.386905	'Gm261'		0.00347762	'Usp21'		0.00383724	'Asgr1'		0.00253651	'Uchl1'		0.00256747	'Atp5j'
0.380483	'Galnt6'		0.00330531	'4732455O04Rik*'		0.00383724	'Atbf1'		0.00197134	'Slc9a2'		0.00256747	'Atp6v1a'
0.37711	'4732455O04Rik*'		0.00321937	'Dnahc9'		0.00383724	'Atp1a1'		0.00192639	'Idh1'		0.00256747	'Atp6v1b2'
0.371606	'1810021J13Rik'		0.00309231	'Grb7'		0.00383724	'Atp2a2'		0.00189584	'Arntl'		0.00256747	'Atp6v1e1'
0.365841	'Il11ra2'		0.00306241	'Syt5'		0.00383724	'Atp5a1'		0.00185777	'Ddt'		0.00256747	'Atp6v0a1'
0.347171	'Gbe1'		0.0030254	'Tspan12'		0.00383724	'Atp5j'		0.00182733	'Smu1'		0.00256747	'Atp8a1'
0.34673	'Sema5b'		0.00300095	'Fbxo34'		0.00383724	'Atp6v1a'		0.00179117	'Mas1'		0.00256747	'Atp10a'
0.344981	'Cmbl'		0.00290491	'Cblb'		0.00383724	'Atp6v1b2'		0.00166014	'Ncoa4'		0.00256747	'Atpif1'
0.343729	'Rtl1'		0.002725	'Hectd2'		0.00383724	'Atp6v1e1'		0.00165541	'1110059H15Rik'		0.00256747	'Atp6v0c'
0.343585	'Agxt2l1'		0.00268645	'Slc24a2'		0.00383724	'Atp6v0a1'		0.00165313	'Pak1'		0.00256747	'Slc7a3'
0.337448	'Mcm6'		0.00258077	'Elk1'		0.00383724	'Atp8a1'		0.00164561	'Scarb2'		0.00256747	'Avp'
0.333335	'Plcd1'		0.00257207	'Txnrd1'		0.00383724	'Atp10a'		0.00163418	'Id4'		0.00256747	'Axin2'
0.332167	'Ankrd54'		0.00252661	'Kcnj12'		0.00383724	'Atpif1'		0.00161816	'Prdx3'		0.00256747	'B2m'
0.31731	'Tm4sf1'		0.00240093	'Srprb'		0.00383724	'Atp6v0c'		0.00161058	'Galnt6'		0.00256747	'Bad'
0.305851	'Nr1d2'		0.00238353	'Clu'		0.00383724	'Slc7a3'		0.00160822	'Clic4'		0.00256747	'Bag1'
0.303201	'Pdgfa'		0.00230367	'Gbe1'		0.00383724	'Avp'		0.00160611	'Abhd8'		0.00256747	'Bcap29'
0.292385	'Syn3'		0.002297	'Trps1'		0.00383724	'Axin2'		0.00156959	'Ghsr'		0.00256747	'Bcat1'
0.289906	'Adcy3'		0.00229436	'Agxt2l1'		0.00383724	'B2m'		0.00155029	'Opn3'		0.00256747	'Bckdhb'
0.286021	'Gabrq'		0.00228787	'Abcb6'		0.00383724	'Bad'		0.00151609	'Slitrk1'		0.00256747	'Bcl6'
0.282013	'Galntl4'		0.00228238	'Zdhhc23'		0.00383724	'Bag1'		0.00145437	'Khdrbs3'		0.00256747	'Bcl7b'
0.279319	'Iyd'		0.00225692	'Pcsk5'		0.00383724	'Bcap29'		0.00145353	'Slc18a2'		0.00256747	'Opn1sw'
0.2783	'Ddt'		0.00223094	'Slc27a1'		0.00383724	'Bcat1'		0.00143477	'Palmd'		0.00256747	'Ngfrap1'
0.277749	'Wbp5'		0.00222079	'Tnnc1'		0.00383724	'Bckdhb'		0.00143113	'BC054438'		0.00256747	'Fabp7'
0.276237	'Rtn4rl1'		0.00220004	'Kif5c'		0.00383724	'Bcl6'		0.00142624	'Opcml'		0.00256747	'Bmp7'
0.265436	'Sept5'		0.00218642	'Gpr88'		0.00383724	'Bcl7b'		0.00139448	'Pex13'		0.00256747	'Bnip3'
0.262323	'Rpl8'		0.00218435	'Itpka'		0.00383724	'Opn1sw'		0.0013839	'2310007H09Rik'		0.00256747	'Bsg'
0.250307	'Ncoa4'		0.00217347	'Tmem159'		0.00383724	'Ngfrap1'		0.00136508	'3110001A13Rik'		0.00256747	'Bsn'
0.241248	'C030019F02Rik'		0.00216015	'Ddn'		0.00383724	'Fabp7'		0.00133742	'Dact2'		0.00256747	'Btg1'
0.237653	'Morc3'		0.00210728	'Sned1'		0.00383724	'Bmp7'		0.00133063	'Btg2'		0.00256747	'C1qa'
0.229087	'Col9a1'		0.00207975	'Hsp90b1'		0.00383724	'Bnip3'		0.00131306	'Myo5c'		0.00256747	'C1qc'
0.223376	'2310046A06Rik'		0.00207084	'Ric8b'		0.00383724	'Bsg'		0.00129682	'Gm261'		0.00256747	'C4b'
0.220509	'Dsp'		0.00206536	'Zcchc12'		0.00383724	'Bsn'		0.00129359	'Clstn1'		0.00256747	'Cacna1e'
0.212169	'B430110C06Rik*'		0.00203878	'Kcnj6'		0.00383724	'Btg1'		0.00126794	'Ric8b'		0.00256747	'Cacna1g'
0.211207	'Lrfn2'		0.00199168	'Sema4g'		0.00383724	'C1qa'		0.00124662	'Pitx2'		0.00256747	'Cacna2d1'
0.207562	'Srprb'		0.00196948	'Camk2a'		0.00383724	'C1qc'		0.00122735	'Acadl'		0.00256747	'Cacna2d3'
0.205506	'Hars2'		0.00195929	'Cldn5'		0.00383724	'C4b'		0.00122735	'Acadvl'		0.00256747	'Cacnb2'
0.203234	'Zfhx2as'		0.00193139	'Stard13'		0.00383724	'Cacna1e'		0.00122735	'Accn1'		0.00256747	'Cacnb3'
0.203019	'Ehd3'		0.00187546	'Galnt6'		0.00383724	'Cacna1g'		0.00122735	'Ace'		0.00256747	'Cacnb4'
0.200665	'Hnrpdl'		0.00185371	'Bdnf'		0.00383724	'Cacna2d1'		0.00122735	'Ache'		0.00256747	'Ddr1'
0.196708	'Tmem16b'		0.00184621	'Coch'		0.00383724	'Cacna2d3'		0.00122735	'Chrna1'		0.00256747	'Anxa2'
0.189557	'Kctd6'		0.00184052	'Mtmr12'		0.00383724	'Cacnb2'		0.00122735	'Chrna4'		0.00256747	'Calb1'
0.184328	'Adcy9'		0.00182562	'Dact2'		0.00383724	'Cacnb3'		0.00122735	'Chrna6'		0.00256747	'Calb2'
0.177219	'Ccdc65'		0.00181748	'Calca'		0.00383724	'Cacnb4'		0.00122735	'Chrna7'		0.00256747	'Calcr'
0.173917	'Myo5c'		0.0018079	'Sod1'		0.00383724	'Ddr1'		0.00122735	'Chrnb2'		0.00256747	'Calm1'
0.164989	'Tcf7l2'		0.00180784	'Acadl'		0.00383724	'Anxa2'		0.00122735	'Acta1'		0.00256747	'Calm2'
0.163711	'Drd2'		0.00180784	'Acadvl'		0.00383724	'Calb1'		0.00122735	'Actc1'		0.00256747	'Car8'
0.163553	'Slc25a22'		0.00180784	'Accn1'		0.00383724	'Calb2'		0.00122735	'Aspa'		0.00256747	'Camk2g'
0.159967	'Per3'		0.00180784	'Ace'		0.00383724	'Calcr'		0.00122735	'Adcy6'		0.00256747	'Camk4'
0.155159	'Ly6e'		0.00180784	'Ache'		0.00383724	'Calm1'		0.00122735	'Adcy8'		0.00256747	'Cap1'
0.153166	'Htr2c'		0.00180784	'Chrna1'		0.00383724	'Calm2'		0.00122735	'Adcyap1'		0.00256747	'Capn2'
0.145267	'Mylip'		0.00180784	'Chrna4'		0.00383724	'Car8'		0.00122735	'Adcyap1r1'		0.00256747	'Capns1'
0.139874	'Elk1'		0.00180784	'Chrna6'		0.00383724	'Camk2g'		0.00122735	'Adora2a'		0.00256747	'Car2'
0.13592	'Gpr88'		0.00180784	'Chrna7'		0.00383724	'Camk4'		0.00122735	'Adra1a'		0.00256747	'Car4'
0.135566	'Gfra1'		0.00180784	'Chrnb2'		0.00383724	'Cap1'		0.00122735	'Adra1d'		0.00256747	'Car7'
0.134414	'AW049765'		0.00180784	'Acta1'		0.00383724	'Capn2'		0.00122735	'Adrb1'		0.00256747	'Casq2'
0.133442	'Elmo2'		0.00180784	'Actc1'		0.00383724	'Capns1'		0.00122735	'Adssl1'		0.00256747	'Casr'
0.127399	'Odz4'		0.00180784	'Aspa'		0.00383724	'Car2'		0.00122735	'Agrin'		0.00256747	'Ctnna2'
0.127032	'Mtmr7'		0.00180784	'Adcy6'		0.00383724	'Car4'		0.00122735	'Agt'		0.00256747	'Ctnnb1'
0.12532	'Pcdh17'		0.00180784	'Adcy8'		0.00383724	'Car7'		0.00122735	'Agtr1a'		0.00256747	'Ctnnd1'
0.125007	'Cplx3'		0.00180784	'Adcyap1'		0.00383724	'Casq2'		0.00122735	'Ak1'		0.00256747	'Cbx5'
0.124847	'Bdnf'		0.00180784	'Adcyap1r1'		0.00383724	'Casr'		0.00122735	'Ak3l1'		0.00256747	'Rb1cc1'
0.120118	'Ebf4'		0.00180784	'Adora2a'		0.00383724	'Ctnna2'		0.00122735	'Akap2'		0.00256747	'Cck'
0.118072	'Htr1a'		0.00180784	'Adra1a'		0.00383724	'Ctnnb1'		0.00122735	'Alcam'		0.00256747	'Cckar'
0.117226	'Them2'		0.00180784	'Adra1d'		0.00383724	'Ctnnd1'		0.00122735	'Aldh1a1'		0.00256747	'Cckbr'
0.10644	'B230399E16Rik'		0.00180784	'Adrb1'		0.00383724	'Cbx5'		0.00122735	'Aldoc'		0.00256747	'Ccng1'
0.102389	'Ninj1'		0.00180784	'Adssl1'		0.00383724	'Rb1cc1'		0.00122735	'Akr1b3'		0.00256747	'Ccni'
0.101055	'TC1563253'		0.00180784	'Agrin'		0.00383724	'Cck'		0.00122735	'Ank'		0.00256747	'Cct2'
0.100182	'4930544G21Rik'		0.00180784	'Agt'		0.00383724	'Cckar'		0.00122735	'Ank1'		0.00256747	'Cct8'
0.0959599	'Mas1'		0.00180784	'Agtr1a'		0.00383724	'Cckbr'		0.00122735	'Ank3'		0.00256747	'Cd34'
0.0931881	'Tspan18'		0.00180784	'Ak1'		0.00383724	'Ccng1'		0.00122735	'Anxa3'		0.00256747	'Cd4'
0.0925703	'Cacng4'		0.00180784	'Ak3l1'		0.00383724	'Ccni'		0.00122735	'Anxa4'		0.00256747	'Cd59a'
0.0925474	'Ric8b'		0.00180784	'Akap2'		0.00383724	'Cct2'		0.00122735	'Anxa6'		0.00256747	'Cd6'
0.0854317	'Tspan12'		0.00180784	'Alcam'		0.00383724	'Cct8'		0.00122735	'Ap1b1'		0.00256747	'Cd63'
0.0772605	'Mtap'		0.00180784	'Aldh1a1'		0.00383724	'Cd34'		0.00122735	'Ap2a2'		0.00256747	'Cd81'
0.0741981	'Hlf'		0.00180784	'Aldoc'		0.00383724	'Cd4'		0.00122735	'Ap3s1'		0.00256747	'Cd8b1'
0.0701242	'Kcnj12'		0.00180784	'Akr1b3'		0.00383724	'Cd59a'		0.00122735	'Apba2'		0.00256747	'Cd9'
0.0668758	'Gm1060'		0.00180784	'Ank'		0.00383724	'Cd6'		0.00122735	'Apbb2'		0.00256747	'Cdc25b'
0.0665133	'2310042E22Rik'		0.00180784	'Ank1'		0.00383724	'Cd63'		0.00122735	'Apc'		0.00256747	'Cdgap'
0.0626482	'Syt5'		0.00180784	'Ank3'		0.00383724	'Cd81'		0.00122735	'App'		0.00256747	'Cdh11'
0.0604039	'Flrt3'		0.00180784	'Anxa3'		0.00383724	'Cd8b1'		0.00122735	'Aqp2'		0.00256747	'Cdh13'
0.0602436	'Slitrk4'		0.00180784	'Anxa4'		0.00383724	'Cd9'		0.00122735	'Arbp'		0.00256747	'Cdh15'
0.057994	'Cova1'		0.00180784	'Anxa6'		0.00383724	'Cdc25b'		0.00122735	'Arc'		0.00256747	'Cdh2'
0.0578393	'Npas2'		0.00180784	'Ap1b1'		0.00383724	'Cdgap'		0.00122735	'Arf1'		0.00256747	'Cdh6'
0.0551993	'Ptprk'		0.00180784	'Ap2a2'		0.00383724	'Cdh11'		0.00122735	'Arf3'		0.00256747	'Cdh8'
0.0526689	'AI851790'		0.00180784	'Ap3s1'		0.00383724	'Cdh13'		0.00122735	'Arhgap5'		0.00256747	'Cdh9'
0.0517918	'Col18a1'		0.00180784	'Apba2'		0.00383724	'Cdh15'		0.00122735	'Rnd2'		0.00256747	'Cdk5r1'
0.0512678	'Dio3'		0.00180784	'Apbb2'		0.00383724	'Cdh2'		0.00122735	'Arnt2'		0.00256747	'Cdkn1a'
0.0507363	'Crhr2'		0.00180784	'Apc'		0.00383724	'Cdh6'		0.00122735	'Arsa'		0.00256747	'Cdkn1b'
0.0487843	'Pcsk5'		0.00180784	'App'		0.00383724	'Cdh8'		0.00122735	'Asgr1'		0.00256747	'Cdo1'
0.0402777	'Tal1'		0.00180784	'Aqp2'		0.00383724	'Cdh9'		0.00122735	'Atbf1'		0.00256747	'Cdr2'
0.040089	'Dnahc9'		0.00180784	'Arbp'		0.00383724	'Cdk5r1'		0.00122735	'Atp1a1'		0.00256747	'Cebpd'
0.0385671	'Trps1'		0.00180784	'Arc'		0.00383724	'Cdkn1a'		0.00122735	'Atp2a2'		0.00256747	'Cer1'
0.0383636	'Smug1'		0.00180784	'Arf1'		0.00383724	'Cdkn1b'		0.00122735	'Atp5a1'		0.00256747	'Chga'
0.0372517	'Nr5a1'		0.00180784	'Arf3'		0.00383724	'Cdo1'		0.00122735	'Atp5j'		0.00256747	'Chgb'
0.0352107	'Hrh3'		0.00180784	'Arhgap5'		0.00383724	'Cdr2'		0.00122735	'Atp6v1a'		0.00256747	'Chl1'
0.0306701	'Cables2'		0.00180784	'Rnd2'		0.00383724	'Cebpd'		0.00122735	'Atp6v1b2'		0.00256747	'Chml'
0.027822	'Cutl1'		0.00180784	'Arnt2'		0.00383724	'Cer1'		0.00122735	'Atp6v1e1'		0.00256747	'Chrd'
0.0262844	'Idh1'		0.00180784	'Arsa'		0.00383724	'Chga'		0.00122735	'Atp6v0a1'		0.00256747	'Chrm1'
0.026195	'Phldb2'		0.00180784	'Asgr1'		0.00383724	'Chgb'		0.00122735	'Atp8a1'		0.00256747	'Chrm3'
0.024766	'Pvalb'		0.00180784	'Atbf1'		0.00383724	'Chl1'		0.00122735	'Atp10a'		0.00256747	'Chrm4'
0.0241697	'Glrx'		0.00180784	'Atp1a1'		0.00383724	'Chml'		0.00122735	'Atpif1'		0.00256747	'Chuk'
0.0237541	'LOC545352'		0.00180784	'Atp2a2'		0.00383724	'Chrd'		0.00122735	'Atp6v0c'		0.00256747	'Chx10'
0.0224542	'Kcnh1'		0.00180784	'Atp5a1'		0.00383724	'Chrm1'		0.00122735	'Slc7a3'		0.00256747	'Cited1'
0.0212289	'Serpina9'		0.00180784	'Atp5j'		0.00383724	'Chrm3'		0.00122735	'Avp'		0.00256747	'Ckb'
0.0208305	'BC003498'		0.00180784	'Atp6v1a'		0.00383724	'Chrm4'		0.00122735	'Axin2'		0.00256747	'Ckm'
0.0204689	'B630019K06Rik'		0.00180784	'Atp6v1b2'		0.00383724	'Chuk'		0.00122735	'B2m'		0.00256747	'Clcn5'
0.0203908	'Tmem159'		0.00180784	'Atp6v1e1'		0.00383724	'Chx10'		0.00122735	'Bad'		0.00256747	'Cldn1'
0.0203785	'Slc38a1'		0.00180784	'Atp6v0a1'		0.00383724	'Cited1'		0.00122735	'Bag1'		0.00256747	'Clgn'
0.0176715	'Frmd6'		0.00180784	'Atp8a1'		0.00383724	'Ckb'		0.00122735	'Bcap29'		0.00256747	'Clk2'
0.0172612	'Adcy2'		0.00180784	'Atp10a'		0.00383724	'Ckm'		0.00122735	'Bcat1'		0.00256747	'Clock'
0.0147708	'Rwdd2'		0.00180784	'Atpif1'		0.00383724	'Clcn5'		0.00122735	'Bckdhb'		0.00256747	'Cnih'
0.0136279	'Pkp2'		0.00180784	'Atp6v0c'		0.00383724	'Cldn1'		0.00122735	'Bcl6'		0.00256747	'Cnp1'
0.0135583	'Fa2h'		0.00180784	'Slc7a3'		0.00383724	'Clgn'		0.00122735	'Bcl7b'		0.00256747	'Cnr1'
0.0128735	'Bok'		0.00180784	'Avp'		0.00383724	'Clk2'		0.00122735	'Opn1sw'		0.00256747	'Cntfr'
0.0071919	'Tmem16a'		0.00180784	'Axin2'		0.00383724	'Clock'		0.00122735	'Ngfrap1'		0.00256747	'Cntn1'
0.00701509	'Itpka'		0.00180784	'B2m'		0.00383724	'Cnih'		0.00122735	'Fabp7'		0.00256747	'Col11a1'
0.00698246	'Fgf13'		0.00180784	'Bad'		0.00383724	'Cnp1'		0.00122735	'Bmp7'		0.00256747	'Col12a1'
0.00508534	'Fbxo34'		0.00180784	'Bag1'		0.00383724	'Cnr1'		0.00122735	'Bnip3'		0.00256747	'Col19a1'
0.00446099	'Cblb'		0.00180784	'Bcap29'		0.00383724	'Cntfr'		0.00122735	'Bsg'		0.00256747	'Col4a5'
0.00206573	'Tnnc1'		0.00180784	'Bcat1'		0.00383724	'Cntn1'		0.00122735	'Bsn'		0.00256747	'Col5a1'
0.00144002	'Lhx8'		0.00180784	'Bckdhb'		0.00383724	'Col11a1'		0.00122735	'Btg1'		0.00256747	'Col5a2'
0.00117799	'Tac1'		0.00180784	'Bcl6'		0.00383724	'Col12a1'		0.00122735	'C1qa'		0.00256747	'Col6a1'
0.00115171	'Calca'		0.00180784	'Bcl7b'		0.00383724	'Col19a1'		0.00122735	'C1qc'		0.00256747	'Col6a2'
0.00112086	'Sod1'		0.00180784	'Opn1sw'		0.00383724	'Col4a5'		0.00122735	'C4b'		0.00256747	'Col6a3'
0.00112074	'Acadl'		0.00180784	'Ngfrap1'		0.00383724	'Col5a1'		0.00122735	'Cacna1e'		0.00256747	'Col9a3'
0.00112074	'Acadvl'		0.00180784	'Fabp7'		0.00383724	'Col5a2'		0.00122735	'Cacna1g'		0.00256747	'Cort'
0.00112074	'Accn1'		0.00180784	'Bmp7'		0.00383724	'Col6a1'		0.00122735	'Cacna2d1'		0.00256747	'Cox4i1'
0.00112074	'Ace'		0.00180784	'Bnip3'		0.00383724	'Col6a2'		0.00122735	'Cacna2d3'		0.00256747	'Cox6a2'
0.00112074	'Ache'		0.00180784	'Bsg'		0.00383724	'Col6a3'		0.00122735	'Cacnb2'		0.00256747	'Cox6c'
0.00112074	'Chrna1'		0.00180784	'Bsn'		0.00383724	'Col9a3'		0.00122735	'Cacnb3'		0.00256747	'Cpe'
0.00112074	'Chrna4'		0.00180784	'Btg1'		0.00383724	'Cort'		0.00122735	'Cacnb4'		0.00256747	'Cpeb1'
0.00112074	'Chrna6'		0.00180784	'C1qa'		0.00383724	'Cox4i1'		0.00122735	'Ddr1'		0.00256747	'Cplx1'
0.00112074	'Chrna7'		0.00180784	'C1qc'		0.00383724	'Cox6a2'		0.00122735	'Anxa2'		0.00256747	'Cpne6'
0.00112074	'Chrnb2'		0.00180784	'C4b'		0.00383724	'Cox6c'		0.00122735	'Calb1'		0.00256747	'Crhr1'
0.00112074	'Acta1'		0.00180784	'Cacna1e'		0.00383724	'Cpe'		0.00122735	'Calb2'		0.00256747	'Crlf1'
0.00112074	'Actc1'		0.00180784	'Cacna1g'		0.00383724	'Cpeb1'		0.00122735	'Calcr'		0.00256747	'Cry2'
0.00112074	'Aspa'		0.00180784	'Cacna2d1'		0.00383724	'Cplx1'		0.00122735	'Calm1'		0.00256747	'Crym'
0.00112074	'Adcy6'		0.00180784	'Cacna2d3'		0.00383724	'Cpne6'		0.00122735	'Calm2'		0.00256747	'Cs'
0.00112074	'Adcy8'		0.00180784	'Cacnb2'		0.00383724	'Crhr1'		0.00122735	'Car8'		0.00256747	'Csf2rb2'
0.00112074	'Adcyap1'		0.00180784	'Cacnb3'		0.00383724	'Crlf1'		0.00122735	'Camk2g'		0.00256747	'Csk'
0.00112074	'Adcyap1r1'		0.00180784	'Cacnb4'		0.00383724	'Cry2'		0.00122735	'Camk4'		0.00256747	'Cspg2'
0.00112074	'Adora2a'		0.00180784	'Ddr1'		0.00383724	'Crym'		0.00122735	'Cap1'		0.00256747	'Cstb'
0.00112074	'Adra1a'		0.00180784	'Anxa2'		0.00383724	'Cs'		0.00122735	'Capn2'		0.00256747	'Ctsb'
0.00112074	'Adra1d'		0.00180784	'Calb1'		0.00383724	'Csf2rb2'		0.00122735	'Capns1'		0.00256747	'Ctsl'
0.00112074	'Adrb1'		0.00180784	'Calb2'		0.00383724	'Csk'		0.00122735	'Car2'		0.00256747	'Ctss'
0.00112074	'Adssl1'		0.00180784	'Calcr'		0.00383724	'Cspg2'		0.00122735	'Car4'		0.00256747	'Cutl2'
0.00112074	'Agrin'		0.00180784	'Calm1'		0.00383724	'Cstb'		0.00122735	'Car7'		0.00256747	'Cyb561'
0.00112074	'Agt'		0.00180784	'Calm2'		0.00383724	'Ctsb'		0.00122735	'Casq2'		0.00256747	'Cyp46a1'
0.00112074	'Agtr1a'		0.00180784	'Car8'		0.00383724	'Ctsl'		0.00122735	'Casr'		0.00256747	'Cyp51'
0.00112074	'Ak1'		0.00180784	'Camk2g'		0.00383724	'Ctss'		0.00122735	'Ctnna2'		0.00256747	'Cyp7b1'
0.00112074	'Ak3l1'		0.00180784	'Camk4'		0.00383724	'Cutl2'		0.00122735	'Ctnnb1'		0.00256747	'Dab1'
0.00112074	'Akap2'		0.00180784	'Cap1'		0.00383724	'Cyb561'		0.00122735	'Ctnnd1'		0.00256747	'Dach1'
0.00112074	'Alcam'		0.00180784	'Capn2'		0.00383724	'Cyp46a1'		0.00122735	'Cbx5'		0.00256747	'Dad1'
0.00112074	'Aldh1a1'		0.00180784	'Capns1'		0.00383724	'Cyp51'		0.00122735	'Rb1cc1'		0.00256747	'Daf2'
0.00112074	'Aldoc'		0.00180784	'Car2'		0.00383724	'Cyp7b1'		0.00122735	'Cck'		0.00256747	'Dag1'
0.00112074	'Akr1b3'		0.00180784	'Car4'		0.00383724	'Dab1'		0.00122735	'Cckar'		0.00256747	'Slc6a3'
0.00112074	'Ank'		0.00180784	'Car7'		0.00383724	'Dach1'		0.00122735	'Cckbr'		0.00256747	'Dbh'
0.00112074	'Ank1'		0.00180784	'Casq2'		0.00383724	'Dad1'		0.00122735	'Ccng1'		0.00256747	'Dbi'
0.00112074	'Ank3'		0.00180784	'Casr'		0.00383724	'Daf2'		0.00122735	'Ccni'		0.00256747	'Dbnl'
0.00112074	'Anxa3'		0.00180784	'Ctnna2'		0.00383724	'Dag1'		0.00122735	'Cct2'		0.00256747	'Dcc'
0.00112074	'Anxa4'		0.00180784	'Ctnnb1'		0.00383724	'Slc6a3'		0.00122735	'Cct8'		0.00256747	'Ddc'
0.00112074	'Anxa6'		0.00180784	'Ctnnd1'		0.00383724	'Dbh'		0.00122735	'Cd34'		0.00256747	'Ddef1'
0.00112074	'Ap1b1'		0.00180784	'Cbx5'		0.00383724	'Dbi'		0.00122735	'Cd4'		0.00256747	'Ddx3x'
0.00112074	'Ap2a2'		0.00180784	'Rb1cc1'		0.00383724	'Dbnl'		0.00122735	'Cd59a'		0.00256747	'Darc'
0.00112074	'Ap3s1'		0.00180784	'Cck'		0.00383724	'Dcc'		0.00122735	'Cd6'		0.00256747	'Dgcr6'
0.00112074	'Apba2'		0.00180784	'Cckar'		0.00383724	'Ddc'		0.00122735	'Cd63'		0.00256747	'Slc25a1'
0.00112074	'Apbb2'		0.00180784	'Cckbr'		0.00383724	'Ddef1'		0.00122735	'Cd81'		0.00256747	'Mpp3'
0.00112074	'Apc'		0.00180784	'Ccng1'		0.00383724	'Ddx3x'		0.00122735	'Cd8b1'		0.00256747	'Dlgh4'
0.00112074	'App'		0.00180784	'Ccni'		0.00383724	'Darc'		0.00122735	'Cd9'		0.00256747	'Dlk1'
0.00112074	'Aqp2'		0.00180784	'Cct2'		0.00383724	'Dgcr6'		0.00122735	'Cdc25b'		0.00256747	'Dlx1'
0.00112074	'Arbp'		0.00180784	'Cct8'		0.00383724	'Slc25a1'		0.00122735	'Cdgap'		0.00256747	'Dlx2'
0.00112074	'Arc'		0.00180784	'Cd34'		0.00383724	'Mpp3'		0.00122735	'Cdh11'		0.00256747	'Dlx3'
0.00112074	'Arf1'		0.00180784	'Cd4'		0.00383724	'Dlgh4'		0.00122735	'Cdh13'		0.00256747	'Dnahc11'
0.00112074	'Arf3'		0.00180784	'Cd59a'		0.00383724	'Dlk1'		0.00122735	'Cdh15'		0.00256747	'Doc2a'
0.00112074	'Arhgap5'		0.00180784	'Cd6'		0.00383724	'Dlx1'		0.00122735	'Cdh2'		0.00256747	'Doc2b'
0.00112074	'Rnd2'		0.00180784	'Cd63'		0.00383724	'Dlx2'		0.00122735	'Cdh6'		0.00256747	'Reep5'
0.00112074	'Arnt2'		0.00180784	'Cd81'		0.00383724	'Dlx3'		0.00122735	'Cdh8'		0.00256747	'Dpp6'
0.00112074	'Arsa'		0.00180784	'Cd8b1'		0.00383724	'Dnahc11'		0.00122735	'Cdh9'		0.00256747	'Drd1a'
0.00112074	'Asgr1'		0.00180784	'Cd9'		0.00383724	'Doc2a'		0.00122735	'Cdk5r1'		0.00256747	'Drd3'
0.00112074	'Atbf1'		0.00180784	'Cdc25b'		0.00383724	'Doc2b'		0.00122735	'Cdkn1a'		0.00256747	'Dvl2'
0.00112074	'Atp1a1'		0.00180784	'Cdgap'		0.00383724	'Reep5'		0.00122735	'Cdkn1b'		0.00256747	'Dyrk1a'
0.00112074	'Atp2a2'		0.00180784	'Cdh11'		0.00383724	'Dpp6'		0.00122735	'Cdo1'		0.00256747	'Dyrk1b'
0.00112074	'Atp5a1'		0.00180784	'Cdh13'		0.00383724	'Drd1a'		0.00122735	'Cdr2'		0.00256747	'Ecel1'
0.00112074	'Atp5j'		0.00180784	'Cdh15'		0.00383724	'Drd3'		0.00122735	'Cebpd'		0.00256747	'Sparcl1'
0.00112074	'Atp6v1a'		0.00180784	'Cdh2'		0.00383724	'Dvl2'		0.00122735	'Cer1'		0.00256747	'Edg1'
0.00112074	'Atp6v1b2'		0.00180784	'Cdh6'		0.00383724	'Dyrk1a'		0.00122735	'Chga'		0.00256747	'Ednrb'
0.00112074	'Atp6v1e1'		0.00180784	'Cdh8'		0.00383724	'Dyrk1b'		0.00122735	'Chgb'		0.00256747	'Eef2'
0.00112074	'Atp6v0a1'		0.00180784	'Cdh9'		0.00383724	'Ecel1'		0.00122735	'Chl1'		0.00256747	'Efna3'
0.00112074	'Atp8a1'		0.00180784	'Cdk5r1'		0.00383724	'Sparcl1'		0.00122735	'Chml'		0.00256747	'Efna5'
0.00112074	'Atp10a'		0.00180784	'Cdkn1a'		0.00383724	'Edg1'		0.00122735	'Chrd'		0.00256747	'Efnb3'
0.00112074	'Atpif1'		0.00180784	'Cdkn1b'		0.00383724	'Ednrb'		0.00122735	'Chrm1'		0.00256747	'Egr1'
0.00112074	'Atp6v0c'		0.00180784	'Cdo1'		0.00383724	'Eef2'		0.00122735	'Chrm3'		0.00256747	'Egr2'
0.00112074	'Slc7a3'		0.00180784	'Cdr2'		0.00383724	'Efna3'		0.00122735	'Chrm4'		0.00256747	'Egr3'
0.00112074	'Avp'		0.00180784	'Cebpd'		0.00383724	'Efna5'		0.00122735	'Chuk'		0.00256747	'Emb'
0.00112074	'Axin2'		0.00180784	'Cer1'		0.00383724	'Efnb3'		0.00122735	'Chx10'		0.00256747	'En2'
0.00112074	'B2m'		0.00180784	'Chga'		0.00383724	'Egr1'		0.00122735	'Cited1'		0.00256747	'Enc1'
0.00112074	'Bad'		0.00180784	'Chgb'		0.00383724	'Egr2'		0.00122735	'Ckb'		0.00256747	'Eno2'
0.00112074	'Bag1'		0.00180784	'Chl1'		0.00383724	'Egr3'		0.00122735	'Ckm'		0.00256747	'Eomes'
0.00112074	'Bcap29'		0.00180784	'Chml'		0.00383724	'Emb'		0.00122735	'Clcn5'		0.00256747	'Epb4.1l1'
0.00112074	'Bcat1'		0.00180784	'Chrd'		0.00383724	'En2'		0.00122735	'Cldn1'		0.00256747	'Epha1'
0.00112074	'Bckdhb'		0.00180784	'Chrm1'		0.00383724	'Enc1'		0.00122735	'Clgn'		0.00256747	'Epha3'
0.00112074	'Bcl6'		0.00180784	'Chrm3'		0.00383724	'Eno2'		0.00122735	'Clk2'		0.00256747	'Epha6'
0.00112074	'Bcl7b'		0.00180784	'Chrm4'		0.00383724	'Eomes'		0.00122735	'Clock'		0.00256747	'Epha7'
0.00112074	'Opn1sw'		0.00180784	'Chuk'		0.00383724	'Epb4.1l1'		0.00122735	'Cnih'		0.00256747	'Epha8'
0.00112074	'Ngfrap1'		0.00180784	'Chx10'		0.00383724	'Epha1'		0.00122735	'Cnp1'		0.00256747	'Ephb6'
0.00112074	'Fabp7'		0.00180784	'Cited1'		0.00383724	'Epha3'		0.00122735	'Cnr1'		0.00256747	'Eps15'
0.00112074	'Bmp7'		0.00180784	'Ckb'		0.00383724	'Epha6'		0.00122735	'Cntfr'		0.00256747	'Nr2f6'
0.00112074	'Bnip3'		0.00180784	'Ckm'		0.00383724	'Epha7'		0.00122735	'Cntn1'		0.00256747	'Nr2f1'
0.00112074	'Bsg'		0.00180784	'Clcn5'		0.00383724	'Epha8'		0.00122735	'Col11a1'		0.00256747	'Erbb4'
0.00112074	'Bsn'		0.00180784	'Cldn1'		0.00383724	'Ephb6'		0.00122735	'Col12a1'		0.00256747	'Ptprv'
0.00112074	'Btg1'		0.00180784	'Clgn'		0.00383724	'Eps15'		0.00122735	'Col19a1'		0.00256747	'Chchd2'
0.00112074	'C1qa'		0.00180784	'Clk2'		0.00383724	'Nr2f6'		0.00122735	'Col4a5'		0.00256747	'Etv1'
0.00112074	'C1qc'		0.00180784	'Clock'		0.00383724	'Nr2f1'		0.00122735	'Col5a1'		0.00256747	'Bcl11a'
0.00112074	'C4b'		0.00180784	'Cnih'		0.00383724	'Erbb4'		0.00122735	'Col5a2'		0.00256747	'Ewsr1'
0.00112074	'Cacna1e'		0.00180784	'Cnp1'		0.00383724	'Ptprv'		0.00122735	'Col6a1'		0.00256747	'Eya1'
0.00112074	'Cacna1g'		0.00180784	'Cnr1'		0.00383724	'Chchd2'		0.00122735	'Col6a2'		0.00256747	'F2rl1'
0.00112074	'Cacna2d1'		0.00180784	'Cntfr'		0.00383724	'Etv1'		0.00122735	'Col6a3'		0.00256747	'F5'
0.00112074	'Cacna2d3'		0.00180784	'Cntn1'		0.00383724	'Bcl11a'		0.00122735	'Col9a3'		0.00256747	'Fabp3'
0.00112074	'Cacnb2'		0.00180784	'Col11a1'		0.00383724	'Ewsr1'		0.00122735	'Cort'		0.00256747	'Ptk2'
0.00112074	'Cacnb3'		0.00180784	'Col12a1'		0.00383724	'Eya1'		0.00122735	'Cox4i1'		0.00256747	'Fscn1'
0.00112074	'Cacnb4'		0.00180784	'Col19a1'		0.00383724	'F2rl1'		0.00122735	'Cox6a2'		0.00256747	'Fasn'
0.00112074	'Ddr1'		0.00180784	'Col4a5'		0.00383724	'F5'		0.00122735	'Cox6c'		0.00256747	'Fbn2'
0.00112074	'Anxa2'		0.00180784	'Col5a1'		0.00383724	'Fabp3'		0.00122735	'Cpe'		0.00256747	'Fdft1'
0.00112074	'Calb1'		0.00180784	'Col5a2'		0.00383724	'Ptk2'		0.00122735	'Cpeb1'		0.00256747	'Lgr5'
0.00112074	'Calb2'		0.00180784	'Col6a1'		0.00383724	'Fscn1'		0.00122735	'Cplx1'		0.00256747	'Fgf1'
0.00112074	'Calcr'		0.00180784	'Col6a2'		0.00383724	'Fasn'		0.00122735	'Cpne6'		0.00256747	'Fh1'
0.00112074	'Calm1'		0.00180784	'Col6a3'		0.00383724	'Fbn2'		0.00122735	'Crhr1'		0.00256747	'Fhl1'
0.00112074	'Calm2'		0.00180784	'Col9a3'		0.00383724	'Fdft1'		0.00122735	'Crlf1'		0.00256747	'Fhl2'
0.00112074	'Car8'		0.00180784	'Cort'		0.00383724	'Lgr5'		0.00122735	'Cry2'		0.00256747	'Ppm1g'
0.00112074	'Camk2g'		0.00180784	'Cox4i1'		0.00383724	'Fgf1'		0.00122735	'Crym'		0.00256747	'Ctgf'
0.00112074	'Camk4'		0.00180784	'Cox6a2'		0.00383724	'Fh1'		0.00122735	'Cs'		0.00256747	'Fjx1'
0.00112074	'Cap1'		0.00180784	'Cox6c'		0.00383724	'Fhl1'		0.00122735	'Csf2rb2'		0.00256747	'Fkbp10'
0.00112074	'Capn2'		0.00180784	'Cpe'		0.00383724	'Fhl2'		0.00122735	'Csk'		0.00256747	'Foxb2'
0.00112074	'Capns1'		0.00180784	'Cpeb1'		0.00383724	'Ppm1g'		0.00122735	'Cspg2'		0.00256747	'Lpin1'
0.00112074	'Car2'		0.00180784	'Cplx1'		0.00383724	'Ctgf'		0.00122735	'Cstb'		0.00256747	'Flot1'
0.00112074	'Car4'		0.00180784	'Cpne6'		0.00383724	'Fjx1'		0.00122735	'Ctsb'		0.00256747	'Flot2'
0.00112074	'Car7'		0.00180784	'Crhr1'		0.00383724	'Fkbp10'		0.00122735	'Ctsl'		0.00256747	'Fn1'
0.00112074	'Casq2'		0.00180784	'Crlf1'		0.00383724	'Foxb2'		0.00122735	'Ctss'		0.00256747	'Fos'
0.00112074	'Casr'		0.00180784	'Cry2'		0.00383724	'Lpin1'		0.00122735	'Cutl2'		0.00256747	'Freq'
0.00112074	'Ctnna2'		0.00180784	'Crym'		0.00383724	'Flot1'		0.00122735	'Cyb561'		0.00256747	'Fst'
0.00112074	'Ctnnb1'		0.00180784	'Cs'		0.00383724	'Flot2'		0.00122735	'Cyp46a1'		0.00256747	'Fstl1'
0.00112074	'Ctnnd1'		0.00180784	'Csf2rb2'		0.00383724	'Fn1'		0.00122735	'Cyp51'		0.00256747	'Fts'
0.00112074	'Cbx5'		0.00180784	'Csk'		0.00383724	'Fos'		0.00122735	'Cyp7b1'		0.00256747	'Fyn'
0.00112074	'Rb1cc1'		0.00180784	'Cspg2'		0.00383724	'Freq'		0.00122735	'Dab1'		0.00256747	'Fzd3'
0.00112074	'Cck'		0.00180784	'Cstb'		0.00383724	'Fst'		0.00122735	'Dach1'		0.00256747	'Fzd4'
0.00112074	'Cckar'		0.00180784	'Ctsb'		0.00383724	'Fstl1'		0.00122735	'Dad1'		0.00256747	'Fzd8'
0.00112074	'Cckbr'		0.00180784	'Ctsl'		0.00383724	'Fts'		0.00122735	'Daf2'		0.00256747	'Gaa'
0.00112074	'Ccng1'		0.00180784	'Ctss'		0.00383724	'Fyn'		0.00122735	'Dag1'		0.00256747	'Gabra1'
0.00112074	'Ccni'		0.00180784	'Cutl2'		0.00383724	'Fzd3'		0.00122735	'Slc6a3'		0.00256747	'Gabra3'
0.00112074	'Cct2'		0.00180784	'Cyb561'		0.00383724	'Fzd4'		0.00122735	'Dbh'		0.00256747	'Gabra4'
0.00112074	'Cct8'		0.00180784	'Cyp46a1'		0.00383724	'Fzd8'		0.00122735	'Dbi'		0.00256747	'Gabra6'
0.00112074	'Cd34'		0.00180784	'Cyp51'		0.00383724	'Gaa'		0.00122735	'Dbnl'		0.00256747	'Gabrb1'
0.00112074	'Cd4'		0.00180784	'Cyp7b1'		0.00383724	'Gabra1'		0.00122735	'Dcc'		0.00256747	'Gabrb2'
0.00112074	'Cd59a'		0.00180784	'Dab1'		0.00383724	'Gabra3'		0.00122735	'Ddc'		0.00256747	'Gabrb3'
0.00112074	'Cd6'		0.00180784	'Dach1'		0.00383724	'Gabra4'		0.00122735	'Ddef1'		0.00256747	'Gabrd'
0.00112074	'Cd63'		0.00180784	'Dad1'		0.00383724	'Gabra6'		0.00122735	'Ddx3x'		0.00256747	'Gabrg1'
0.00112074	'Cd81'		0.00180784	'Daf2'		0.00383724	'Gabrb1'		0.00122735	'Darc'		0.00256747	'Gabrg2'
0.00112074	'Cd8b1'		0.00180784	'Dag1'		0.00383724	'Gabrb2'		0.00122735	'Dgcr6'		0.00256747	'Gabrg3'
0.00112074	'Cd9'		0.00180784	'Slc6a3'		0.00383724	'Gabrb3'		0.00122735	'Slc25a1'		0.00256747	'Gad1'
0.00112074	'Cdc25b'		0.00180784	'Dbh'		0.00383724	'Gabrd'		0.00122735	'Mpp3'		0.00256747	'Gad2'
0.00112074	'Cdgap'		0.00180784	'Dbi'		0.00383724	'Gabrg1'		0.00122735	'Dlgh4'		0.00256747	'Galr1'
0.00112074	'Cdh11'		0.00180784	'Dbnl'		0.00383724	'Gabrg2'		0.00122735	'Dlk1'		0.00256747	'Gap43'
0.00112074	'Cdh13'		0.00180784	'Dcc'		0.00383724	'Gabrg3'		0.00122735	'Dlx1'		0.00256747	'Gas5'
0.00112074	'Cdh15'		0.00180784	'Ddc'		0.00383724	'Gad1'		0.00122735	'Dlx2'		0.00256747	'Gas7'
0.00112074	'Cdh2'		0.00180784	'Ddef1'		0.00383724	'Gad2'		0.00122735	'Dlx3'		0.00256747	'Gbas'
0.00112074	'Cdh6'		0.00180784	'Ddx3x'		0.00383724	'Galr1'		0.00122735	'Dnahc11'		0.00256747	'Gbx2'
0.00112074	'Cdh8'		0.00180784	'Darc'		0.00383724	'Gap43'		0.00122735	'Doc2a'		0.00256747	'Mtpn'
0.00112074	'Cdh9'		0.00180784	'Dgcr6'		0.00383724	'Gas5'		0.00122735	'Doc2b'		0.00256747	'Gda'
0.00112074	'Cdk5r1'		0.00180784	'Slc25a1'		0.00383724	'Gas7'		0.00122735	'Reep5'		0.00256747	'Gdap10'
0.00112074	'Cdkn1a'		0.00180784	'Mpp3'		0.00383724	'Gbas'		0.00122735	'Dpp6'		0.00256747	'Gpd1'
0.00112074	'Cdkn1b'		0.00180784	'Dlgh4'		0.00383724	'Gbx2'		0.00122735	'Drd1a'		0.00256747	'Gdf1'
0.00112074	'Cdo1'		0.00180784	'Dlk1'		0.00383724	'Mtpn'		0.00122735	'Drd3'		0.00256747	'Gdf11'
0.00112074	'Cdr2'		0.00180784	'Dlx1'		0.00383724	'Gda'		0.00122735	'Dvl2'		0.00256747	'Gdi2'
0.00112074	'Cebpd'		0.00180784	'Dlx2'		0.00383724	'Gdap10'		0.00122735	'Dyrk1a'		0.00256747	'Arhgdig'
0.00112074	'Cer1'		0.00180784	'Dlx3'		0.00383724	'Gpd1'		0.00122735	'Dyrk1b'		0.00256747	'Gpd2'
0.00112074	'Chga'		0.00180784	'Dnahc11'		0.00383724	'Gdf1'		0.00122735	'Ecel1'		0.00256747	'Gem'
0.00112074	'Chgb'		0.00180784	'Doc2a'		0.00383724	'Gdf11'		0.00122735	'Sparcl1'		0.00256747	'Gfap'
0.00112074	'Chl1'		0.00180784	'Doc2b'		0.00383724	'Gdi2'		0.00122735	'Edg1'		0.00256747	'Gfpt2'
0.00112074	'Chml'		0.00180784	'Reep5'		0.00383724	'Arhgdig'		0.00122735	'Ednrb'		0.00256747	'Gfra2'
0.00112074	'Chrd'		0.00180784	'Dpp6'		0.00383724	'Gpd2'		0.00122735	'Eef2'		0.00256747	'B4galt1'
0.00112074	'Chrm1'		0.00180784	'Drd1a'		0.00383724	'Gem'		0.00122735	'Efna3'		0.00256747	'Ghrh'
0.00112074	'Chrm3'		0.00180784	'Drd3'		0.00383724	'Gfap'		0.00122735	'Efna5'		0.00256747	'Tsc22d3'
0.00112074	'Chrm4'		0.00180784	'Dvl2'		0.00383724	'Gfpt2'		0.00122735	'Efnb3'		0.00256747	'Gpr83'
0.00112074	'Chuk'		0.00180784	'Dyrk1a'		0.00383724	'Gfra2'		0.00122735	'Egr1'		0.00256747	'Gja7'
0.00112074	'Chx10'		0.00180784	'Dyrk1b'		0.00383724	'B4galt1'		0.00122735	'Egr2'		0.00256747	'Gja9'
0.00112074	'Cited1'		0.00180784	'Ecel1'		0.00383724	'Ghrh'		0.00122735	'Egr3'		0.00256747	'Gjb6'
0.00112074	'Ckb'		0.00180784	'Sparcl1'		0.00383724	'Tsc22d3'		0.00122735	'Emb'		0.00256747	'Glul'
0.00112074	'Ckm'		0.00180784	'Edg1'		0.00383724	'Gpr83'		0.00122735	'En2'		0.00256747	'Glp1r'
0.00112074	'Clcn5'		0.00180784	'Ednrb'		0.00383724	'Gja7'		0.00122735	'Enc1'		0.00256747	'Glra1'
0.00112074	'Cldn1'		0.00180784	'Eef2'		0.00383724	'Gja9'		0.00122735	'Eno2'		0.00256747	'Glra4'
0.00112074	'Clgn'		0.00180784	'Efna3'		0.00383724	'Gjb6'		0.00122735	'Eomes'		0.00256747	'Glrb'
0.00112074	'Clk2'		0.00180784	'Efna5'		0.00383724	'Glul'		0.00122735	'Epb4.1l1'		0.00256747	'Gls'
0.00112074	'Clock'		0.00180784	'Efnb3'		0.00383724	'Glp1r'		0.00122735	'Epha1'		0.00256747	'Slc6a9'
0.00112074	'Cnih'		0.00180784	'Egr1'		0.00383724	'Glra1'		0.00122735	'Epha3'		0.00256747	'Gm2a'
0.00112074	'Cnp1'		0.00180784	'Egr2'		0.00383724	'Glra4'		0.00122735	'Epha6'		0.00256747	'Gnai1'
0.00112074	'Cnr1'		0.00180784	'Egr3'		0.00383724	'Glrb'		0.00122735	'Epha7'		0.00256747	'Gnai2'
0.00112074	'Cntfr'		0.00180784	'Emb'		0.00383724	'Gls'		0.00122735	'Epha8'		0.00256747	'Gnal'
0.00112074	'Cntn1'		0.00180784	'En2'		0.00383724	'Slc6a9'		0.00122735	'Ephb6'		0.00256747	'Gnao1'
0.00112074	'Col11a1'		0.00180784	'Enc1'		0.00383724	'Gm2a'		0.00122735	'Eps15'		0.00256747	'Gnb1'
0.00112074	'Col12a1'		0.00180784	'Eno2'		0.00383724	'Gnai1'		0.00122735	'Nr2f6'		0.00256747	'Gnb4'
0.00112074	'Col19a1'		0.00180784	'Eomes'		0.00383724	'Gnai2'		0.00122735	'Nr2f1'		0.00256747	'Gnb5'
0.00112074	'Col4a5'		0.00180784	'Epb4.1l1'		0.00383724	'Gnal'		0.00122735	'Erbb4'		0.00256747	'Gng12'
0.00112074	'Col5a1'		0.00180784	'Epha1'		0.00383724	'Gnao1'		0.00122735	'Ptprv'		0.00256747	'Gng2'
0.00112074	'Col5a2'		0.00180784	'Epha3'		0.00383724	'Gnb1'		0.00122735	'Chchd2'		0.00256747	'Gng3'
0.00112074	'Col6a1'		0.00180784	'Epha6'		0.00383724	'Gnb4'		0.00122735	'Etv1'		0.00256747	'Gng4'
0.00112074	'Col6a2'		0.00180784	'Epha7'		0.00383724	'Gnb5'		0.00122735	'Bcl11a'		0.00256747	'Gng7'
0.00112074	'Col6a3'		0.00180784	'Epha8'		0.00383724	'Gng12'		0.00122735	'Ewsr1'		0.00256747	'Gpc1'
0.00112074	'Col9a3'		0.00180784	'Ephb6'		0.00383724	'Gng2'		0.00122735	'Eya1'		0.00256747	'Gpc3'
0.00112074	'Cort'		0.00180784	'Eps15'		0.00383724	'Gng3'		0.00122735	'F2rl1'		0.00256747	'Gpc4'
0.00112074	'Cox4i1'		0.00180784	'Nr2f6'		0.00383724	'Gng4'		0.00122735	'F5'		0.00256747	'Edg2'
0.00112074	'Cox6a2'		0.00180784	'Nr2f1'		0.00383724	'Gng7'		0.00122735	'Fabp3'		0.00256747	'Gpr3'
0.00112074	'Cox6c'		0.00180784	'Erbb4'		0.00383724	'Gpc1'		0.00122735	'Ptk2'		0.00256747	'Pigq'
0.00112074	'Cpe'		0.00180784	'Ptprv'		0.00383724	'Gpc3'		0.00122735	'Fscn1'		0.00256747	'Gpm6b'
0.00112074	'Cpeb1'		0.00180784	'Chchd2'		0.00383724	'Gpc4'		0.00122735	'Fasn'		0.00256747	'Gpr37'
0.00112074	'Cplx1'		0.00180784	'Etv1'		0.00383724	'Edg2'		0.00122735	'Fbn2'		0.00256747	'Gpr56'
0.00112074	'Cpne6'		0.00180784	'Bcl11a'		0.00383724	'Gpr3'		0.00122735	'Fdft1'		0.00256747	'Gprk5'
0.00112074	'Crhr1'		0.00180784	'Ewsr1'		0.00383724	'Pigq'		0.00122735	'Lgr5'		0.00256747	'Grb10'
0.00112074	'Crlf1'		0.00180784	'Eya1'		0.00383724	'Gpm6b'		0.00122735	'Fgf1'		0.00256747	'Gpr162'
0.00112074	'Cry2'		0.00180784	'F2rl1'		0.00383724	'Gpr37'		0.00122735	'Fh1'		0.00256747	'Leprel2'
0.00112074	'Crym'		0.00180784	'F5'		0.00383724	'Gpr56'		0.00122735	'Fhl1'		0.00256747	'Gria2'
0.00112074	'Cs'		0.00180784	'Fabp3'		0.00383724	'Gprk5'		0.00122735	'Fhl2'		0.00256747	'Grid1'
0.00112074	'Csf2rb2'		0.00180784	'Ptk2'		0.00383724	'Grb10'		0.00122735	'Ppm1g'		0.00256747	'Grid2'
0.00112074	'Csk'		0.00180784	'Fscn1'		0.00383724	'Gpr162'		0.00122735	'Ctgf'		0.00256747	'Grik2'
0.00112074	'Cspg2'		0.00180784	'Fasn'		0.00383724	'Leprel2'		0.00122735	'Fjx1'		0.00256747	'Grik3'
0.00112074	'Cstb'		0.00180784	'Fbn2'		0.00383724	'Gria2'		0.00122735	'Fkbp10'		0.00256747	'Grik5'
0.00112074	'Ctsb'		0.00180784	'Fdft1'		0.00383724	'Grid1'		0.00122735	'Foxb2'		0.00256747	'Grin1'
0.00112074	'Ctsl'		0.00180784	'Lgr5'		0.00383724	'Grid2'		0.00122735	'Lpin1'		0.00256747	'Grin2a'
0.00112074	'Ctss'		0.00180784	'Fgf1'		0.00383724	'Grik2'		0.00122735	'Flot1'		0.00256747	'Grin2b'
0.00112074	'Cutl2'		0.00180784	'Fh1'		0.00383724	'Grik3'		0.00122735	'Flot2'		0.00256747	'Grin2c'
0.00112074	'Cyb561'		0.00180784	'Fhl1'		0.00383724	'Grik5'		0.00122735	'Fn1'		0.00256747	'Nr3c1'
0.00112074	'Cyp46a1'		0.00180784	'Fhl2'		0.00383724	'Grin1'		0.00122735	'Fos'		0.00256747	'Grm1'
0.00112074	'Cyp51'		0.00180784	'Ppm1g'		0.00383724	'Grin2a'		0.00122735	'Freq'		0.00256747	'Grm8'
0.00112074	'Cyp7b1'		0.00180784	'Ctgf'		0.00383724	'Grin2b'		0.00122735	'Fst'		0.00256747	'Pdia3'
0.00112074	'Dab1'		0.00180784	'Fjx1'		0.00383724	'Grin2c'		0.00122735	'Fstl1'		0.00256747	'Gss'
0.00112074	'Dach1'		0.00180784	'Fkbp10'		0.00383724	'Nr3c1'		0.00122735	'Fts'		0.00256747	'Gsta4'
0.00112074	'Dad1'		0.00180784	'Foxb2'		0.00383724	'Grm1'		0.00122735	'Fyn'		0.00256747	'Gtf2i'
0.00112074	'Daf2'		0.00180784	'Lpin1'		0.00383724	'Grm8'		0.00122735	'Fzd3'		0.00256747	'Gucy2c'
0.00112074	'Dag1'		0.00180784	'Flot1'		0.00383724	'Pdia3'		0.00122735	'Fzd4'		0.00256747	'Magi1'
0.00112074	'Slc6a3'		0.00180784	'Flot2'		0.00383724	'Gss'		0.00122735	'Fzd8'		0.00256747	'Hba-a1'
0.00112074	'Dbh'		0.00180784	'Fn1'		0.00383724	'Gsta4'		0.00122735	'Gaa'		0.00256747	'Hbb'
0.00112074	'Dbi'		0.00180784	'Fos'		0.00383724	'Gtf2i'		0.00122735	'Gabra1'		0.00256747	'Hbb-b2'
0.00112074	'Dbnl'		0.00180784	'Freq'		0.00383724	'Gucy2c'		0.00122735	'Gabra3'		0.00256747	'Hcn1'
0.00112074	'Dcc'		0.00180784	'Fst'		0.00383724	'Magi1'		0.00122735	'Gabra4'		0.00256747	'Hcn2'
0.00112074	'Ddc'		0.00180784	'Fstl1'		0.00383724	'Hba-a1'		0.00122735	'Gabra6'		0.00256747	'Hdac6'
0.00112074	'Ddef1'		0.00180784	'Fts'		0.00383724	'Hbb'		0.00122735	'Gabrb1'		0.00256747	'Hdc'
0.00112074	'Ddx3x'		0.00180784	'Fyn'		0.00383724	'Hbb-b2'		0.00122735	'Gabrb2'		0.00256747	'Hebp1'
0.00112074	'Darc'		0.00180784	'Fzd3'		0.00383724	'Hcn1'		0.00122735	'Gabrb3'		0.00256747	'Hes3'
0.00112074	'Dgcr6'		0.00180784	'Fzd4'		0.00383724	'Hcn2'		0.00122735	'Gabrd'		0.00256747	'Hexb'
0.00112074	'Slc25a1'		0.00180784	'Fzd8'		0.00383724	'Hdac6'		0.00122735	'Gabrg1'		0.00256747	'Foxg1'
0.00112074	'Mpp3'		0.00180784	'Gaa'		0.00383724	'Hdc'		0.00122735	'Gabrg2'		0.00256747	'Hhip'
0.00112074	'Dlgh4'		0.00180784	'Gabra1'		0.00383724	'Hebp1'		0.00122735	'Gabrg3'		0.00256747	'Hint1'
0.00112074	'Dlk1'		0.00180784	'Gabra3'		0.00383724	'Hes3'		0.00122735	'Gad1'		0.00256747	'Hist2h2aa1'
0.00112074	'Dlx1'		0.00180784	'Gabra4'		0.00383724	'Hexb'		0.00122735	'Gad2'		0.00256747	'Hmox2'
0.00112074	'Dlx2'		0.00180784	'Gabra6'		0.00383724	'Foxg1'		0.00122735	'Galr1'		0.00256747	'Nr4a1'
0.00112074	'Dlx3'		0.00180784	'Gabrb1'		0.00383724	'Hhip'		0.00122735	'Gap43'		0.00256747	'Hoxd9'
0.00112074	'Dnahc11'		0.00180784	'Gabrb2'		0.00383724	'Hint1'		0.00122735	'Gas5'		0.00256747	'Hpse'
0.00112074	'Doc2a'		0.00180784	'Gabrb3'		0.00383724	'Hist2h2aa1'		0.00122735	'Gas7'		0.00256747	'Hpca'
0.00112074	'Doc2b'		0.00180784	'Gabrd'		0.00383724	'Hmox2'		0.00122735	'Gbas'		0.00256747	'Hrh2'
0.00112074	'Reep5'		0.00180784	'Gabrg1'		0.00383724	'Nr4a1'		0.00122735	'Gbx2'		0.00256747	'Hs3st1'
0.00112074	'Dpp6'		0.00180784	'Gabrg2'		0.00383724	'Hoxd9'		0.00122735	'Mtpn'		0.00256747	'Hspa1l'
0.00112074	'Drd1a'		0.00180784	'Gabrg3'		0.00383724	'Hpse'		0.00122735	'Gda'		0.00256747	'Hsd11b1'
0.00112074	'Drd3'		0.00180784	'Gad1'		0.00383724	'Hpca'		0.00122735	'Gdap10'		0.00256747	'Hsf1'
0.00112074	'Dvl2'		0.00180784	'Gad2'		0.00383724	'Hrh2'		0.00122735	'Gpd1'		0.00256747	'Hspb1'
0.00112074	'Dyrk1a'		0.00180784	'Galr1'		0.00383724	'Hs3st1'		0.00122735	'Gdf1'		0.00256747	'Sdc2'
0.00112074	'Dyrk1b'		0.00180784	'Gap43'		0.00383724	'Hspa1l'		0.00122735	'Gdf11'		0.00256747	'Htr1b'
0.00112074	'Ecel1'		0.00180784	'Gas5'		0.00383724	'Hsd11b1'		0.00122735	'Gdi2'		0.00256747	'Htr3a'
0.00112074	'Sparcl1'		0.00180784	'Gas7'		0.00383724	'Hsf1'		0.00122735	'Arhgdig'		0.00256747	'Htr5b'
0.00112074	'Edg1'		0.00180784	'Gbas'		0.00383724	'Hspb1'		0.00122735	'Gpd2'		0.00256747	'Slc6a4'
0.00112074	'Ednrb'		0.00180784	'Gbx2'		0.00383724	'Sdc2'		0.00122735	'Gem'		0.00256747	'Elavl2'
0.00112074	'Eef2'		0.00180784	'Mtpn'		0.00383724	'Htr1b'		0.00122735	'Gfap'		0.00256747	'Ica1'
0.00112074	'Efna3'		0.00180784	'Gda'		0.00383724	'Htr3a'		0.00122735	'Gfpt2'		0.00256747	'Icam5'
0.00112074	'Efna5'		0.00180784	'Gdap10'		0.00383724	'Htr5b'		0.00122735	'Gfra2'		0.00256747	'Id2'
0.00112074	'Efnb3'		0.00180784	'Gpd1'		0.00383724	'Slc6a4'		0.00122735	'B4galt1'		0.00256747	'Ids'
0.00112074	'Egr1'		0.00180784	'Gdf1'		0.00383724	'Elavl2'		0.00122735	'Ghrh'		0.00256747	'Ier3'
0.00112074	'Egr2'		0.00180784	'Gdf11'		0.00383724	'Ica1'		0.00122735	'Tsc22d3'		0.00256747	'Ier5'
0.00112074	'Egr3'		0.00180784	'Gdi2'		0.00383724	'Icam5'		0.00122735	'Gpr83'		0.00256747	'Ifngr2'
0.00112074	'Emb'		0.00180784	'Arhgdig'		0.00383724	'Id2'		0.00122735	'Gja7'		0.00256747	'Cyr61'
0.00112074	'En2'		0.00180784	'Gpd2'		0.00383724	'Ids'		0.00122735	'Gja9'		0.00256747	'Igfbp3'
0.00112074	'Enc1'		0.00180784	'Gem'		0.00383724	'Ier3'		0.00122735	'Gjb6'		0.00256747	'Igfbp4'
0.00112074	'Eno2'		0.00180784	'Gfap'		0.00383724	'Ier5'		0.00122735	'Glul'		0.00256747	'Igfbp5'
0.00112074	'Eomes'		0.00180784	'Gfpt2'		0.00383724	'Ifngr2'		0.00122735	'Glp1r'		0.00256747	'Igfbp6'
0.00112074	'Epb4.1l1'		0.00180784	'Gfra2'		0.00383724	'Cyr61'		0.00122735	'Glra1'		0.00256747	'Il16'
0.00112074	'Epha1'		0.00180784	'B4galt1'		0.00383724	'Igfbp3'		0.00122735	'Glra4'		0.00256747	'Irak1'
0.00112074	'Epha3'		0.00180784	'Ghrh'		0.00383724	'Igfbp4'		0.00122735	'Glrb'		0.00256747	'Il1rap'
0.00112074	'Epha6'		0.00180784	'Tsc22d3'		0.00383724	'Igfbp5'		0.00122735	'Gls'		0.00256747	'Ilf3'
0.00112074	'Epha7'		0.00180784	'Gpr83'		0.00383724	'Igfbp6'		0.00122735	'Slc6a9'		0.00256747	'Lrig1'
0.00112074	'Epha8'		0.00180784	'Gja7'		0.00383724	'Il16'		0.00122735	'Gm2a'		0.00256747	'Impact'
0.00112074	'Ephb6'		0.00180784	'Gja9'		0.00383724	'Irak1'		0.00122735	'Gnai1'		0.00256747	'Kpnb1'
0.00112074	'Eps15'		0.00180784	'Gjb6'		0.00383724	'Il1rap'		0.00122735	'Gnai2'		0.00256747	'Inhba'
0.00112074	'Nr2f6'		0.00180784	'Glul'		0.00383724	'Ilf3'		0.00122735	'Gnal'		0.00256747	'Inpp1'
0.00112074	'Nr2f1'		0.00180784	'Glp1r'		0.00383724	'Lrig1'		0.00122735	'Gnao1'		0.00256747	'Irs4'
0.00112074	'Erbb4'		0.00180784	'Glra1'		0.00383724	'Impact'		0.00122735	'Gnb1'		0.00256747	'Isgf3g'
0.00112074	'Ptprv'		0.00180784	'Glra4'		0.00383724	'Kpnb1'		0.00122735	'Gnb4'		0.00256747	'Isl1'
0.00112074	'Chchd2'		0.00180784	'Glrb'		0.00383724	'Inhba'		0.00122735	'Gnb5'		0.00256747	'Itga3'
0.00112074	'Etv1'		0.00180784	'Gls'		0.00383724	'Inpp1'		0.00122735	'Gng12'		0.00256747	'Itga5'
0.00112074	'Bcl11a'		0.00180784	'Slc6a9'		0.00383724	'Irs4'		0.00122735	'Gng2'		0.00256747	'Itga7'
0.00112074	'Ewsr1'		0.00180784	'Gm2a'		0.00383724	'Isgf3g'		0.00122735	'Gng3'		0.00256747	'Itgav'
0.00112074	'Eya1'		0.00180784	'Gnai1'		0.00383724	'Isl1'		0.00122735	'Gng4'		0.00256747	'Itgb1bp1'
0.00112074	'F2rl1'		0.00180784	'Gnai2'		0.00383724	'Itga3'		0.00122735	'Gng7'		0.00256747	'Itgb5'
0.00112074	'F5'		0.00180784	'Gnal'		0.00383724	'Itga5'		0.00122735	'Gpc1'		0.00256747	'Cd47'
0.00112074	'Fabp3'		0.00180784	'Gnao1'		0.00383724	'Itga7'		0.00122735	'Gpc3'		0.00256747	'Itih3'
0.00112074	'Ptk2'		0.00180784	'Gnb1'		0.00383724	'Itgav'		0.00122735	'Gpc4'		0.00256747	'Itm2a'
0.00112074	'Fscn1'		0.00180784	'Gnb4'		0.00383724	'Itgb1bp1'		0.00122735	'Edg2'		0.00256747	'Itpr1'
0.00112074	'Fasn'		0.00180784	'Gnb5'		0.00383724	'Itgb5'		0.00122735	'Gpr3'		0.00256747	'Itsn1'
0.00112074	'Fbn2'		0.00180784	'Gng12'		0.00383724	'Cd47'		0.00122735	'Pigq'		0.00256747	'F11r'
0.00112074	'Fdft1'		0.00180784	'Gng2'		0.00383724	'Itih3'		0.00122735	'Gpm6b'		0.00256747	'Jup'
0.00112074	'Lgr5'		0.00180784	'Gng3'		0.00383724	'Itm2a'		0.00122735	'Gpr37'		0.00256747	'Kcna1'
0.00112074	'Fgf1'		0.00180784	'Gng4'		0.00383724	'Itpr1'		0.00122735	'Gpr56'		0.00256747	'Kcna2'
0.00112074	'Fh1'		0.00180784	'Gng7'		0.00383724	'Itsn1'		0.00122735	'Gprk5'		0.00256747	'Kcna6'
0.00112074	'Fhl1'		0.00180784	'Gpc1'		0.00383724	'F11r'		0.00122735	'Grb10'		0.00256747	'Kcnab1'
0.00112074	'Fhl2'		0.00180784	'Gpc3'		0.00383724	'Jup'		0.00122735	'Gpr162'		0.00256747	'Kcnab3'
0.00112074	'Ppm1g'		0.00180784	'Gpc4'		0.00383724	'Kcna1'		0.00122735	'Leprel2'		0.00256747	'Kcnb1'
0.00112074	'Ctgf'		0.00180784	'Edg2'		0.00383724	'Kcna2'		0.00122735	'Gria2'		0.00256747	'Kcnc1'
0.00112074	'Fjx1'		0.00180784	'Gpr3'		0.00383724	'Kcna6'		0.00122735	'Grid1'		0.00256747	'Kcnc3'
0.00112074	'Fkbp10'		0.00180784	'Pigq'		0.00383724	'Kcnab1'		0.00122735	'Grid2'		0.00256747	'Kcnd2'
0.00112074	'Foxb2'		0.00180784	'Gpm6b'		0.00383724	'Kcnab3'		0.00122735	'Grik2'		0.00256747	'Kcnh3'
0.00112074	'Lpin1'		0.00180784	'Gpr37'		0.00383724	'Kcnb1'		0.00122735	'Grik3'		0.00256747	'Kcnj3'
0.00112074	'Flot1'		0.00180784	'Gpr56'		0.00383724	'Kcnc1'		0.00122735	'Grik5'		0.00256747	'Kcnj4'
0.00112074	'Flot2'		0.00180784	'Gprk5'		0.00383724	'Kcnc3'		0.00122735	'Grin1'		0.00256747	'Kcnj9'
0.00112074	'Fn1'		0.00180784	'Grb10'		0.00383724	'Kcnd2'		0.00122735	'Grin2a'		0.00256747	'Kcnk1'
0.00112074	'Fos'		0.00180784	'Gpr162'		0.00383724	'Kcnh3'		0.00122735	'Grin2b'		0.00256747	'Kcnk2'
0.00112074	'Freq'		0.00180784	'Leprel2'		0.00383724	'Kcnj3'		0.00122735	'Grin2c'		0.00256747	'Kcnn4'
0.00112074	'Fst'		0.00180784	'Gria2'		0.00383724	'Kcnj4'		0.00122735	'Nr3c1'		0.00256747	'Kcns2'
0.00112074	'Fstl1'		0.00180784	'Grid1'		0.00383724	'Kcnj9'		0.00122735	'Grm1'		0.00256747	'Kdr'
0.00112074	'Fts'		0.00180784	'Grid2'		0.00383724	'Kcnk1'		0.00122735	'Grm8'		0.00256747	'Kif5a'
0.00112074	'Fyn'		0.00180784	'Grik2'		0.00383724	'Kcnk2'		0.00122735	'Pdia3'		0.00256747	'Kifc2'
0.00112074	'Fzd3'		0.00180784	'Grik3'		0.00383724	'Kcnn4'		0.00122735	'Gss'		0.00256747	'Kifc3'
0.00112074	'Fzd4'		0.00180784	'Grik5'		0.00383724	'Kcns2'		0.00122735	'Gsta4'		0.00256747	'Kit'
0.00112074	'Fzd8'		0.00180784	'Grin1'		0.00383724	'Kdr'		0.00122735	'Gtf2i'		0.00256747	'Kl'
0.00112074	'Gaa'		0.00180784	'Grin2a'		0.00383724	'Kif5a'		0.00122735	'Gucy2c'		0.00256747	'Fabp5'
0.00112074	'Gabra1'		0.00180784	'Grin2b'		0.00383724	'Kifc2'		0.00122735	'Magi1'		0.00256747	'Klc2'
0.00112074	'Gabra3'		0.00180784	'Grin2c'		0.00383724	'Kifc3'		0.00122735	'Hba-a1'		0.00256747	'Serpina3c'
0.00112074	'Gabra4'		0.00180784	'Nr3c1'		0.00383724	'Kit'		0.00122735	'Hbb'		0.00256747	'Kpna1'
0.00112074	'Gabra6'		0.00180784	'Grm1'		0.00383724	'Kl'		0.00122735	'Hbb-b2'		0.00256747	'Mafb'
0.00112074	'Gabrb1'		0.00180784	'Grm8'		0.00383724	'Fabp5'		0.00122735	'Hcn1'		0.00256747	'L1cam'
0.00112074	'Gabrb2'		0.00180784	'Pdia3'		0.00383724	'Klc2'		0.00122735	'Hcn2'		0.00256747	'Stmn1'
0.00112074	'Gabrb3'		0.00180784	'Gss'		0.00383724	'Serpina3c'		0.00122735	'Hdac6'		0.00256747	'Lamb1-1'
0.00112074	'Gabrd'		0.00180784	'Gsta4'		0.00383724	'Kpna1'		0.00122735	'Hdc'		0.00256747	'Lamc2'
0.00112074	'Gabrg1'		0.00180784	'Gtf2i'		0.00383724	'Mafb'		0.00122735	'Hebp1'		0.00256747	'Large'
0.00112074	'Gabrg2'		0.00180784	'Gucy2c'		0.00383724	'L1cam'		0.00122735	'Hes3'		0.00256747	'Arhgef2'
0.00112074	'Gabrg3'		0.00180784	'Magi1'		0.00383724	'Stmn1'		0.00122735	'Hexb'		0.00256747	'Lcat'
0.00112074	'Gad1'		0.00180784	'Hba-a1'		0.00383724	'Lamb1-1'		0.00122735	'Foxg1'		0.00256747	'Ldlr'
0.00112074	'Gad2'		0.00180784	'Hbb'		0.00383724	'Lamc2'		0.00122735	'Hhip'		0.00256747	'Lef1'
0.00112074	'Galr1'		0.00180784	'Hbb-b2'		0.00383724	'Large'		0.00122735	'Hint1'		0.00256747	'Lepr'
0.00112074	'Gap43'		0.00180784	'Hcn1'		0.00383724	'Arhgef2'		0.00122735	'Hist2h2aa1'		0.00256747	'Lgals1'
0.00112074	'Gas5'		0.00180784	'Hcn2'		0.00383724	'Lcat'		0.00122735	'Hmox2'		0.00256747	'Lgtn'
0.00112074	'Gas7'		0.00180784	'Hdac6'		0.00383724	'Ldlr'		0.00122735	'Nr4a1'		0.00256747	'Lhx1'
0.00112074	'Gbas'		0.00180784	'Hdc'		0.00383724	'Lef1'		0.00122735	'Hoxd9'		0.00256747	'Lhx2'
0.00112074	'Gbx2'		0.00180784	'Hebp1'		0.00383724	'Lepr'		0.00122735	'Hpse'		0.00256747	'Lhx5'
0.00112074	'Mtpn'		0.00180784	'Hes3'		0.00383724	'Lgals1'		0.00122735	'Hpca'		0.00256747	'Lhx6'
0.00112074	'Gda'		0.00180784	'Hexb'		0.00383724	'Lgtn'		0.00122735	'Hrh2'		0.00256747	'Lifr'
0.00112074	'Gdap10'		0.00180784	'Foxg1'		0.00383724	'Lhx1'		0.00122735	'Hs3st1'		0.00256747	'Lip1'
0.00112074	'Gpd1'		0.00180784	'Hhip'		0.00383724	'Lhx2'		0.00122735	'Hspa1l'		0.00256747	'Lmna'
0.00112074	'Gdf1'		0.00180784	'Hint1'		0.00383724	'Lhx5'		0.00122735	'Hsd11b1'		0.00256747	'Lmo4'
0.00112074	'Gdf11'		0.00180784	'Hist2h2aa1'		0.00383724	'Lhx6'		0.00122735	'Hsf1'		0.00256747	'Lmx1b'
0.00112074	'Gdi2'		0.00180784	'Hmox2'		0.00383724	'Lifr'		0.00122735	'Hspb1'		0.00256747	'Mycl1'
0.00112074	'Arhgdig'		0.00180784	'Nr4a1'		0.00383724	'Lip1'		0.00122735	'Sdc2'		0.00256747	'Phyh'
0.00112074	'Gpd2'		0.00180784	'Hoxd9'		0.00383724	'Lmna'		0.00122735	'Htr1b'		0.00256747	'Anxa1'
0.00112074	'Gem'		0.00180784	'Hpse'		0.00383724	'Lmo4'		0.00122735	'Htr3a'		0.00256747	'Lpl'
0.00112074	'Gfap'		0.00180784	'Hpca'		0.00383724	'Lmx1b'		0.00122735	'Htr5b'		0.00256747	'Lrmp'
0.00112074	'Gfpt2'		0.00180784	'Hrh2'		0.00383724	'Mycl1'		0.00122735	'Slc6a4'		0.00256747	'Lrp8'
0.00112074	'Gfra2'		0.00180784	'Hs3st1'		0.00383724	'Phyh'		0.00122735	'Elavl2'		0.00256747	'Lrrn1'
0.00112074	'B4galt1'		0.00180784	'Hspa1l'		0.00383724	'Anxa1'		0.00122735	'Ica1'		0.00256747	'Lrrn2'
0.00112074	'Ghrh'		0.00180784	'Hsd11b1'		0.00383724	'Lpl'		0.00122735	'Icam5'		0.00256747	'Ltb'
0.00112074	'Tsc22d3'		0.00180784	'Hsf1'		0.00383724	'Lrmp'		0.00122735	'Id2'		0.00256747	'Ltbp3'
0.00112074	'Gpr83'		0.00180784	'Hspb1'		0.00383724	'Lrp8'		0.00122735	'Ids'		0.00256747	'Ltk'
0.00112074	'Gja7'		0.00180784	'Sdc2'		0.00383724	'Lrrn1'		0.00122735	'Ier3'		0.00256747	'Lum'
0.00112074	'Gja9'		0.00180784	'Htr1b'		0.00383724	'Lrrn2'		0.00122735	'Ier5'		0.00256747	'Lxn'
0.00112074	'Gjb6'		0.00180784	'Htr3a'		0.00383724	'Ltb'		0.00122735	'Ifngr2'		0.00256747	'Lyst'
0.00112074	'Glul'		0.00180784	'Htr5b'		0.00383724	'Ltbp3'		0.00122735	'Cyr61'		0.00256747	'Lzp-s'
0.00112074	'Glp1r'		0.00180784	'Slc6a4'		0.00383724	'Ltk'		0.00122735	'Igfbp3'		0.00256747	'Mxd4'
0.00112074	'Glra1'		0.00180784	'Elavl2'		0.00383724	'Lum'		0.00122735	'Igfbp4'		0.00256747	'Man1a'
0.00112074	'Glra4'		0.00180784	'Ica1'		0.00383724	'Lxn'		0.00122735	'Igfbp5'		0.00256747	'Man2b1'
0.00112074	'Glrb'		0.00180784	'Icam5'		0.00383724	'Lyst'		0.00122735	'Igfbp6'		0.00256747	'Maoa'
0.00112074	'Gls'		0.00180784	'Id2'		0.00383724	'Lzp-s'		0.00122735	'Il16'		0.00256747	'Ascl1'
0.00112074	'Slc6a9'		0.00180784	'Ids'		0.00383724	'Mxd4'		0.00122735	'Irak1'		0.00256747	'Masp1'
0.00112074	'Gm2a'		0.00180784	'Ier3'		0.00383724	'Man1a'		0.00122735	'Il1rap'		0.00256747	'Matn2'
0.00112074	'Gnai1'		0.00180784	'Ier5'		0.00383724	'Man2b1'		0.00122735	'Ilf3'		0.00256747	'Matr3'
0.00112074	'Gnai2'		0.00180784	'Ifngr2'		0.00383724	'Maoa'		0.00122735	'Lrig1'		0.00256747	'Mbp'
0.00112074	'Gnal'		0.00180784	'Cyr61'		0.00383724	'Ascl1'		0.00122735	'Impact'		0.00256747	'Mcl1'
0.00112074	'Gnao1'		0.00180784	'Igfbp3'		0.00383724	'Masp1'		0.00122735	'Kpnb1'		0.00256747	'Mdk'
0.00112074	'Gnb1'		0.00180784	'Igfbp4'		0.00383724	'Matn2'		0.00122735	'Inhba'		0.00256747	'Mef2a'
0.00112074	'Gnb4'		0.00180784	'Igfbp5'		0.00383724	'Matr3'		0.00122735	'Inpp1'		0.00256747	'Mef2d'
0.00112074	'Gnb5'		0.00180784	'Igfbp6'		0.00383724	'Mbp'		0.00122735	'Irs4'		0.00256747	'Meis1'
0.00112074	'Gng12'		0.00180784	'Il16'		0.00383724	'Mcl1'		0.00122735	'Isgf3g'		0.00256747	'Mela'
0.00112074	'Gng2'		0.00180784	'Irak1'		0.00383724	'Mdk'		0.00122735	'Isl1'		0.00256747	'Mest'
0.00112074	'Gng3'		0.00180784	'Il1rap'		0.00383724	'Mef2a'		0.00122735	'Itga3'		0.00256747	'Met'
0.00112074	'Gng4'		0.00180784	'Ilf3'		0.00383724	'Mef2d'		0.00122735	'Itga5'		0.00256747	'Kitl'
0.00112074	'Gng7'		0.00180784	'Lrig1'		0.00383724	'Meis1'		0.00122735	'Itga7'		0.00256747	'Mgp'
0.00112074	'Gpc1'		0.00180784	'Impact'		0.00383724	'Mela'		0.00122735	'Itgav'		0.00256747	'Mme'
0.00112074	'Gpc3'		0.00180784	'Kpnb1'		0.00383724	'Mest'		0.00122735	'Itgb1bp1'		0.00256747	'Mmp14'
0.00112074	'Gpc4'		0.00180784	'Inhba'		0.00383724	'Met'		0.00122735	'Itgb5'		0.00256747	'Mmp15'
0.00112074	'Edg2'		0.00180784	'Inpp1'		0.00383724	'Kitl'		0.00122735	'Cd47'		0.00256747	'Mmp16'
0.00112074	'Gpr3'		0.00180784	'Irs4'		0.00383724	'Mgp'		0.00122735	'Itih3'		0.00256747	'Cd200'
0.00112074	'Pigq'		0.00180784	'Isgf3g'		0.00383724	'Mme'		0.00122735	'Itm2a'		0.00256747	'Mras'
0.00112074	'Gpm6b'		0.00180784	'Isl1'		0.00383724	'Mmp14'		0.00122735	'Itpr1'		0.00256747	'Mrg1'
0.00112074	'Gpr37'		0.00180784	'Itga3'		0.00383724	'Mmp15'		0.00122735	'Itsn1'		0.00256747	'Msh2'
0.00112074	'Gpr56'		0.00180784	'Itga5'		0.00383724	'Mmp16'		0.00122735	'F11r'		0.00256747	'Msn'
0.00112074	'Gprk5'		0.00180784	'Itga7'		0.00383724	'Cd200'		0.00122735	'Jup'		0.00256747	'Mt3'
0.00112074	'Grb10'		0.00180784	'Itgav'		0.00383724	'Mras'		0.00122735	'Kcna1'		0.00256747	'Mtap1a'
0.00112074	'Gpr162'		0.00180784	'Itgb1bp1'		0.00383724	'Mrg1'		0.00122735	'Kcna2'		0.00256747	'Mtap2'
0.00112074	'Leprel2'		0.00180784	'Itgb5'		0.00383724	'Msh2'		0.00122735	'Kcna6'		0.00256747	'Mtap4'
0.00112074	'Gria2'		0.00180784	'Cd47'		0.00383724	'Msn'		0.00122735	'Kcnab1'		0.00256747	'Mapt'
0.00112074	'Grid1'		0.00180784	'Itih3'		0.00383724	'Mt3'		0.00122735	'Kcnab3'		0.00256747	'Mtf1'
0.00112074	'Grid2'		0.00180784	'Itm2a'		0.00383724	'Mtap1a'		0.00122735	'Kcnb1'		0.00256747	'Mtf2'
0.00112074	'Grik2'		0.00180784	'Itpr1'		0.00383724	'Mtap2'		0.00122735	'Kcnc1'		0.00256747	'Mtvr2'
0.00112074	'Grik3'		0.00180784	'Itsn1'		0.00383724	'Mtap4'		0.00122735	'Kcnc3'		0.00256747	'Mup2'
0.00112074	'Grik5'		0.00180784	'F11r'		0.00383724	'Mapt'		0.00122735	'Kcnd2'		0.00256747	'Mxi1'
0.00112074	'Grin1'		0.00180784	'Jup'		0.00383724	'Mtf1'		0.00122735	'Kcnh3'		0.00256747	'Myc'
0.00112074	'Grin2a'		0.00180784	'Kcna1'		0.00383724	'Mtf2'		0.00122735	'Kcnj3'		0.00256747	'Gadd45b'
0.00112074	'Grin2b'		0.00180784	'Kcna2'		0.00383724	'Mtvr2'		0.00122735	'Kcnj4'		0.00256747	'Myl4'
0.00112074	'Grin2c'		0.00180784	'Kcna6'		0.00383724	'Mup2'		0.00122735	'Kcnj9'		0.00256747	'Myo1b'
0.00112074	'Nr3c1'		0.00180784	'Kcnab1'		0.00383724	'Mxi1'		0.00122735	'Kcnk1'		0.00256747	'Myo5b'
0.00112074	'Grm1'		0.00180784	'Kcnab3'		0.00383724	'Myc'		0.00122735	'Kcnk2'		0.00256747	'Myt1'
0.00112074	'Grm8'		0.00180784	'Kcnb1'		0.00383724	'Gadd45b'		0.00122735	'Kcnn4'		0.00256747	'Nab1'
0.00112074	'Pdia3'		0.00180784	'Kcnc1'		0.00383724	'Myl4'		0.00122735	'Kcns2'		0.00256747	'Napb'
0.00112074	'Gss'		0.00180784	'Kcnc3'		0.00383724	'Myo1b'		0.00122735	'Kdr'		0.00256747	'Ncam2'
0.00112074	'Gsta4'		0.00180784	'Kcnd2'		0.00383724	'Myo5b'		0.00122735	'Kif5a'		0.00256747	'Ndn'
0.00112074	'Gtf2i'		0.00180784	'Kcnh3'		0.00383724	'Myt1'		0.00122735	'Kifc2'		0.00256747	'Nek2'
0.00112074	'Gucy2c'		0.00180784	'Kcnj3'		0.00383724	'Nab1'		0.00122735	'Kifc3'		0.00256747	'Neurl'
0.00112074	'Magi1'		0.00180784	'Kcnj4'		0.00383724	'Napb'		0.00122735	'Kit'		0.00256747	'Neurod1'
0.00112074	'Hba-a1'		0.00180784	'Kcnj9'		0.00383724	'Ncam2'		0.00122735	'Kl'		0.00256747	'Neurod2'
0.00112074	'Hbb'		0.00180784	'Kcnk1'		0.00383724	'Ndn'		0.00122735	'Fabp5'		0.00256747	'Nfia'
0.00112074	'Hbb-b2'		0.00180784	'Kcnk2'		0.00383724	'Nek2'		0.00122735	'Klc2'		0.00256747	'Nfib'
0.00112074	'Hcn1'		0.00180784	'Kcnn4'		0.00383724	'Neurl'		0.00122735	'Serpina3c'		0.00256747	'Nfic'
0.00112074	'Hcn2'		0.00180784	'Kcns2'		0.00383724	'Neurod1'		0.00122735	'Kpna1'		0.00256747	'Nfix'
0.00112074	'Hdac6'		0.00180784	'Kdr'		0.00383724	'Neurod2'		0.00122735	'Mafb'		0.00256747	'Nefl'
0.00112074	'Hdc'		0.00180784	'Kif5a'		0.00383724	'Nfia'		0.00122735	'L1cam'		0.00256747	'Nef3'
0.00112074	'Hebp1'		0.00180784	'Kifc2'		0.00383724	'Nfib'		0.00122735	'Stmn1'		0.00256747	'Nfs1'
0.00112074	'Hes3'		0.00180784	'Kifc3'		0.00383724	'Nfic'		0.00122735	'Lamb1-1'		0.00256747	'Ngfb'
0.00112074	'Hexb'		0.00180784	'Kit'		0.00383724	'Nfix'		0.00122735	'Lamc2'		0.00256747	'Ngfr'
0.00112074	'Foxg1'		0.00180784	'Kl'		0.00383724	'Nefl'		0.00122735	'Large'		0.00256747	'Nlk'
0.00112074	'Hhip'		0.00180784	'Fabp5'		0.00383724	'Nef3'		0.00122735	'Arhgef2'		0.00256747	'Nmbr'
0.00112074	'Hint1'		0.00180784	'Klc2'		0.00383724	'Nfs1'		0.00122735	'Lcat'		0.00256747	'Nme1'
0.00112074	'Hist2h2aa1'		0.00180784	'Serpina3c'		0.00383724	'Ngfb'		0.00122735	'Ldlr'		0.00256747	'Nqo1'
0.00112074	'Hmox2'		0.00180784	'Kpna1'		0.00383724	'Ngfr'		0.00122735	'Lef1'		0.00256747	'Nnat'
0.00112074	'Nr4a1'		0.00180784	'Mafb'		0.00383724	'Nlk'		0.00122735	'Lepr'		0.00256747	'Nnp1'
0.00112074	'Hoxd9'		0.00180784	'L1cam'		0.00383724	'Nmbr'		0.00122735	'Lgals1'		0.00256747	'Nr4a3'
0.00112074	'Hpse'		0.00180784	'Stmn1'		0.00383724	'Nme1'		0.00122735	'Lgtn'		0.00256747	'Nos1'
0.00112074	'Hpca'		0.00180784	'Lamb1-1'		0.00383724	'Nqo1'		0.00122735	'Lhx1'		0.00256747	'Notch3'
0.00112074	'Hrh2'		0.00180784	'Lamc2'		0.00383724	'Nnat'		0.00122735	'Lhx2'		0.00256747	'Nov'
0.00112074	'Hs3st1'		0.00180784	'Large'		0.00383724	'Nnp1'		0.00122735	'Lhx5'		0.00256747	'Nova1'
0.00112074	'Hspa1l'		0.00180784	'Arhgef2'		0.00383724	'Nr4a3'		0.00122735	'Lhx6'		0.00256747	'Pnoc'
0.00112074	'Hsd11b1'		0.00180784	'Lcat'		0.00383724	'Nos1'		0.00122735	'Lifr'		0.00256747	'Npr1'
0.00112074	'Hsf1'		0.00180784	'Ldlr'		0.00383724	'Notch3'		0.00122735	'Lip1'		0.00256747	'Npr3'
0.00112074	'Hspb1'		0.00180784	'Lef1'		0.00383724	'Nov'		0.00122735	'Lmna'		0.00256747	'Nptx1'
0.00112074	'Sdc2'		0.00180784	'Lepr'		0.00383724	'Nova1'		0.00122735	'Lmo4'		0.00256747	'Npy1r'
0.00112074	'Htr1b'		0.00180784	'Lgals1'		0.00383724	'Pnoc'		0.00122735	'Lmx1b'		0.00256747	'Nrp1'
0.00112074	'Htr3a'		0.00180784	'Lgtn'		0.00383724	'Npr1'		0.00122735	'Mycl1'		0.00256747	'Nrxn1'
0.00112074	'Htr5b'		0.00180784	'Lhx1'		0.00383724	'Npr3'		0.00122735	'Phyh'		0.00256747	'Nrxn3'
0.00112074	'Slc6a4'		0.00180784	'Lhx2'		0.00383724	'Nptx1'		0.00122735	'Anxa1'		0.00256747	'Nsdhl'
0.00112074	'Elavl2'		0.00180784	'Lhx5'		0.00383724	'Npy1r'		0.00122735	'Lpl'		0.00256747	'Nsf'
0.00112074	'Ica1'		0.00180784	'Lhx6'		0.00383724	'Nrp1'		0.00122735	'Lrmp'		0.00256747	'Ntn1'
0.00112074	'Icam5'		0.00180784	'Lifr'		0.00383724	'Nrxn1'		0.00122735	'Lrp8'		0.00256747	'Ntrk1'
0.00112074	'Id2'		0.00180784	'Lip1'		0.00383724	'Nrxn3'		0.00122735	'Lrrn1'		0.00256747	'Ntrk2'
0.00112074	'Ids'		0.00180784	'Lmna'		0.00383724	'Nsdhl'		0.00122735	'Lrrn2'		0.00256747	'Ntsr1'
0.00112074	'Ier3'		0.00180784	'Lmo4'		0.00383724	'Nsf'		0.00122735	'Ltb'		0.00256747	'Nudc'
0.00112074	'Ier5'		0.00180784	'Lmx1b'		0.00383724	'Ntn1'		0.00122735	'Ltbp3'		0.00256747	'Nxn'
0.00112074	'Ifngr2'		0.00180784	'Mycl1'		0.00383724	'Ntrk1'		0.00122735	'Ltk'		0.00256747	'Oaz2'
0.00112074	'Cyr61'		0.00180784	'Phyh'		0.00383724	'Ntrk2'		0.00122735	'Lum'		0.00256747	'Odc1'
0.00112074	'Igfbp3'		0.00180784	'Anxa1'		0.00383724	'Ntsr1'		0.00122735	'Lxn'		0.00256747	'Og9x'
0.00112074	'Igfbp4'		0.00180784	'Lpl'		0.00383724	'Nudc'		0.00122735	'Lyst'		0.00256747	'Oit1'
0.00112074	'Igfbp5'		0.00180784	'Lrmp'		0.00383724	'Nxn'		0.00122735	'Lzp-s'		0.00256747	'Fxyd5'
0.00112074	'Igfbp6'		0.00180784	'Lrp8'		0.00383724	'Oaz2'		0.00122735	'Mxd4'		0.00256747	'Oprl1'
0.00112074	'Il16'		0.00180784	'Lrrn1'		0.00383724	'Odc1'		0.00122735	'Man1a'		0.00256747	'Hspa4l'
0.00112074	'Irak1'		0.00180784	'Lrrn2'		0.00383724	'Og9x'		0.00122735	'Man2b1'		0.00256747	'Cldn11'
0.00112074	'Il1rap'		0.00180784	'Ltb'		0.00383724	'Oit1'		0.00122735	'Maoa'		0.00256747	'P2rx4'
0.00112074	'Ilf3'		0.00180784	'Ltbp3'		0.00383724	'Fxyd5'		0.00122735	'Ascl1'		0.00256747	'P2rxl1'
0.00112074	'Lrig1'		0.00180784	'Ltk'		0.00383724	'Oprl1'		0.00122735	'Masp1'		0.00256747	'P4hb'
0.00112074	'Impact'		0.00180784	'Lum'		0.00383724	'Hspa4l'		0.00122735	'Matn2'		0.00256747	'Pafah1b1'
0.00112074	'Kpnb1'		0.00180784	'Lxn'		0.00383724	'Cldn11'		0.00122735	'Matr3'		0.00256747	'Pak3'
0.00112074	'Inhba'		0.00180784	'Lyst'		0.00383724	'P2rx4'		0.00122735	'Mbp'		0.00256747	'Pam'
0.00112074	'Inpp1'		0.00180784	'Lzp-s'		0.00383724	'P2rxl1'		0.00122735	'Mcl1'		0.00256747	'Pax6'
0.00112074	'Irs4'		0.00180784	'Mxd4'		0.00383724	'P4hb'		0.00122735	'Mdk'		0.00256747	'Pax9'
0.00112074	'Isgf3g'		0.00180784	'Man1a'		0.00383724	'Pafah1b1'		0.00122735	'Mef2a'		0.00256747	'Pbx3'
0.00112074	'Isl1'		0.00180784	'Man2b1'		0.00383724	'Pak3'		0.00122735	'Mef2d'		0.00256747	'Pcnt'
0.00112074	'Itga3'		0.00180784	'Maoa'		0.00383724	'Pam'		0.00122735	'Meis1'		0.00256747	'Pcp2'
0.00112074	'Itga5'		0.00180784	'Ascl1'		0.00383724	'Pax6'		0.00122735	'Mela'		0.00256747	'Pcp4'
0.00112074	'Itga7'		0.00180784	'Masp1'		0.00383724	'Pax9'		0.00122735	'Mest'		0.00256747	'Pcsk1'
0.00112074	'Itgav'		0.00180784	'Matn2'		0.00383724	'Pbx3'		0.00122735	'Met'		0.00256747	'Pcsk2'
0.00112074	'Itgb1bp1'		0.00180784	'Matr3'		0.00383724	'Pcnt'		0.00122735	'Kitl'		0.00256747	'Pdcd4'
0.00112074	'Itgb5'		0.00180784	'Mbp'		0.00383724	'Pcp2'		0.00122735	'Mgp'		0.00256747	'Pde1a'
0.00112074	'Cd47'		0.00180784	'Mcl1'		0.00383724	'Pcp4'		0.00122735	'Mme'		0.00256747	'Pde1b'
0.00112074	'Itih3'		0.00180784	'Mdk'		0.00383724	'Pcsk1'		0.00122735	'Mmp14'		0.00256747	'Pde4a'
0.00112074	'Itm2a'		0.00180784	'Mef2a'		0.00383724	'Pcsk2'		0.00122735	'Mmp15'		0.00256747	'Pde4b'
0.00112074	'Itpr1'		0.00180784	'Mef2d'		0.00383724	'Pdcd4'		0.00122735	'Mmp16'		0.00256747	'Pde9a'
0.00112074	'Itsn1'		0.00180784	'Meis1'		0.00383724	'Pde1a'		0.00122735	'Cd200'		0.00256747	'Pde6g'
0.00112074	'F11r'		0.00180784	'Mela'		0.00383724	'Pde1b'		0.00122735	'Mras'		0.00256747	'Pdgfb'
0.00112074	'Jup'		0.00180784	'Mest'		0.00383724	'Pde4a'		0.00122735	'Mrg1'		0.00256747	'Pdgfrb'
0.00112074	'Kcna1'		0.00180784	'Met'		0.00383724	'Pde4b'		0.00122735	'Msh2'		0.00256747	'Pdha1'
0.00112074	'Kcna2'		0.00180784	'Kitl'		0.00383724	'Pde9a'		0.00122735	'Msn'		0.00256747	'Enpp2'
0.00112074	'Kcna6'		0.00180784	'Mgp'		0.00383724	'Pde6g'		0.00122735	'Mt3'		0.00256747	'Pdyn'
0.00112074	'Kcnab1'		0.00180784	'Mme'		0.00383724	'Pdgfb'		0.00122735	'Mtap1a'		0.00256747	'Per1'
0.00112074	'Kcnab3'		0.00180784	'Mmp14'		0.00383724	'Pdgfrb'		0.00122735	'Mtap2'		0.00256747	'Per2'
0.00112074	'Kcnb1'		0.00180784	'Mmp15'		0.00383724	'Pdha1'		0.00122735	'Mtap4'		0.00256747	'Pfkl'
0.00112074	'Kcnc1'		0.00180784	'Mmp16'		0.00383724	'Enpp2'		0.00122735	'Mapt'		0.00256747	'Pfkm'
0.00112074	'Kcnc3'		0.00180784	'Cd200'		0.00383724	'Pdyn'		0.00122735	'Mtf1'		0.00256747	'Pfn2'
0.00112074	'Kcnd2'		0.00180784	'Mras'		0.00383724	'Per1'		0.00122735	'Mtf2'		0.00256747	'Pftk1'
0.00112074	'Kcnh3'		0.00180784	'Mrg1'		0.00383724	'Per2'		0.00122735	'Mtvr2'		0.00256747	'Slc25a3'
0.00112074	'Kcnj3'		0.00180784	'Msh2'		0.00383724	'Pfkl'		0.00122735	'Mup2'		0.00256747	'Pik3r3'
0.00112074	'Kcnj4'		0.00180784	'Msn'		0.00383724	'Pfkm'		0.00122735	'Mxi1'		0.00256747	'Pim2'
0.00112074	'Kcnj9'		0.00180784	'Mt3'		0.00383724	'Pfn2'		0.00122735	'Myc'		0.00256747	'Pip5k1c'
0.00112074	'Kcnk1'		0.00180784	'Mtap1a'		0.00383724	'Pftk1'		0.00122735	'Gadd45b'		0.00256747	'Pip5k2a'
0.00112074	'Kcnk2'		0.00180784	'Mtap2'		0.00383724	'Slc25a3'		0.00122735	'Myl4'		0.00256747	'Pip5k1a'
0.00112074	'Kcnn4'		0.00180784	'Mtap4'		0.00383724	'Pik3r3'		0.00122735	'Myo1b'		0.00256747	'Prkacb'
0.00112074	'Kcns2'		0.00180784	'Mapt'		0.00383724	'Pim2'		0.00122735	'Myo5b'		0.00256747	'Prkca'
0.00112074	'Kdr'		0.00180784	'Mtf1'		0.00383724	'Pip5k1c'		0.00122735	'Myt1'		0.00256747	'Prkcb1'
0.00112074	'Kif5a'		0.00180784	'Mtf2'		0.00383724	'Pip5k2a'		0.00122735	'Nab1'		0.00256747	'Prkcc'
0.00112074	'Kifc2'		0.00180784	'Mtvr2'		0.00383724	'Pip5k1a'		0.00122735	'Napb'		0.00256747	'Prkcd'
0.00112074	'Kifc3'		0.00180784	'Mup2'		0.00383724	'Prkacb'		0.00122735	'Ncam2'		0.00256747	'Pkig'
0.00112074	'Kit'		0.00180784	'Mxi1'		0.00383724	'Prkca'		0.00122735	'Ndn'		0.00256747	'Pknox1'
0.00112074	'Kl'		0.00180784	'Myc'		0.00383724	'Prkcb1'		0.00122735	'Nek2'		0.00256747	'Lypla1'
0.00112074	'Fabp5'		0.00180784	'Gadd45b'		0.00383724	'Prkcc'		0.00122735	'Neurl'		0.00256747	'Papola'
0.00112074	'Klc2'		0.00180784	'Myl4'		0.00383724	'Prkcd'		0.00122735	'Neurod1'		0.00256747	'Plcb4'
0.00112074	'Serpina3c'		0.00180784	'Myo1b'		0.00383724	'Pkig'		0.00122735	'Neurod2'		0.00256747	'Pld3'
0.00112074	'Kpna1'		0.00180784	'Myo5b'		0.00383724	'Pknox1'		0.00122735	'Nfia'		0.00256747	'Plf'
0.00112074	'Mafb'		0.00180784	'Myt1'		0.00383724	'Lypla1'		0.00122735	'Nfib'		0.00256747	'Pltp'
0.00112074	'L1cam'		0.00180784	'Nab1'		0.00383724	'Papola'		0.00122735	'Nfic'		0.00256747	'Plxna2'
0.00112074	'Stmn1'		0.00180784	'Napb'		0.00383724	'Plcb4'		0.00122735	'Nfix'		0.00256747	'Pmp22'
0.00112074	'Lamb1-1'		0.00180784	'Ncam2'		0.00383724	'Pld3'		0.00122735	'Nefl'		0.00256747	'Pomc1'
0.00112074	'Lamc2'		0.00180784	'Ndn'		0.00383724	'Plf'		0.00122735	'Nef3'		0.00256747	'Cnot7'
0.00112074	'Large'		0.00180784	'Nek2'		0.00383724	'Pltp'		0.00122735	'Nfs1'		0.00256747	'Pou2f1'
0.00112074	'Arhgef2'		0.00180784	'Neurl'		0.00383724	'Plxna2'		0.00122735	'Ngfb'		0.00256747	'Pou4f1'
0.00112074	'Lcat'		0.00180784	'Neurod1'		0.00383724	'Pmp22'		0.00122735	'Ngfr'		0.00256747	'Pou6f1'
0.00112074	'Ldlr'		0.00180784	'Neurod2'		0.00383724	'Pomc1'		0.00122735	'Nlk'		0.00256747	'Ppap2a'
0.00112074	'Lef1'		0.00180784	'Nfia'		0.00383724	'Cnot7'		0.00122735	'Nmbr'		0.00256747	'Sypl'
0.00112074	'Lepr'		0.00180784	'Nfib'		0.00383724	'Pou2f1'		0.00122735	'Nme1'		0.00256747	'Ppm1a'
0.00112074	'Lgals1'		0.00180784	'Nfic'		0.00383724	'Pou4f1'		0.00122735	'Nqo1'		0.00256747	'Ppp1r1b'
0.00112074	'Lgtn'		0.00180784	'Nfix'		0.00383724	'Pou6f1'		0.00122735	'Nnat'		0.00256747	'Ppp2ca'
0.00112074	'Lhx1'		0.00180784	'Nefl'		0.00383724	'Ppap2a'		0.00122735	'Nnp1'		0.00256747	'Ppp3ca'
0.00112074	'Lhx2'		0.00180784	'Nef3'		0.00383724	'Sypl'		0.00122735	'Nr4a3'		0.00256747	'Ppp3r1'
0.00112074	'Lhx5'		0.00180784	'Nfs1'		0.00383724	'Ppm1a'		0.00122735	'Nos1'		0.00256747	'Prkar1b'
0.00112074	'Lhx6'		0.00180784	'Ngfb'		0.00383724	'Ppp1r1b'		0.00122735	'Notch3'		0.00256747	'Prkar2b'
0.00112074	'Lifr'		0.00180784	'Ngfr'		0.00383724	'Ppp2ca'		0.00122735	'Nov'		0.00256747	'Prkcsh'
0.00112074	'Lip1'		0.00180784	'Nlk'		0.00383724	'Ppp3ca'		0.00122735	'Nova1'		0.00256747	'Prkg1'
0.00112074	'Lmna'		0.00180784	'Nmbr'		0.00383724	'Ppp3r1'		0.00122735	'Pnoc'		0.00256747	'Prkg2'
0.00112074	'Lmo4'		0.00180784	'Nme1'		0.00383724	'Prkar1b'		0.00122735	'Npr1'		0.00256747	'Prlr'
0.00112074	'Lmx1b'		0.00180784	'Nqo1'		0.00383724	'Prkar2b'		0.00122735	'Npr3'		0.00256747	'Prnp'
0.00112074	'Mycl1'		0.00180784	'Nnat'		0.00383724	'Prkcsh'		0.00122735	'Nptx1'		0.00256747	'Prox1'
0.00112074	'Phyh'		0.00180784	'Nnp1'		0.00383724	'Prkg1'		0.00122735	'Npy1r'		0.00256747	'Prph1'
0.00112074	'Anxa1'		0.00180784	'Nr4a3'		0.00383724	'Prkg2'		0.00122735	'Nrp1'		0.00256747	'Prss12'
0.00112074	'Lpl'		0.00180784	'Nos1'		0.00383724	'Prlr'		0.00122735	'Nrxn1'		0.00256747	'Klk6'
0.00112074	'Lrmp'		0.00180784	'Notch3'		0.00383724	'Prnp'		0.00122735	'Nrxn3'		0.00256747	'Psap'
0.00112074	'Lrp8'		0.00180784	'Nov'		0.00383724	'Prox1'		0.00122735	'Nsdhl'		0.00256747	'Psmc2'
0.00112074	'Lrrn1'		0.00180784	'Nova1'		0.00383724	'Prph1'		0.00122735	'Nsf'		0.00256747	'Psmc3'
0.00112074	'Lrrn2'		0.00180784	'Pnoc'		0.00383724	'Prss12'		0.00122735	'Ntn1'		0.00256747	'Psmd4'
0.00112074	'Ltb'		0.00180784	'Npr1'		0.00383724	'Klk6'		0.00122735	'Ntrk1'		0.00256747	'Psme1'
0.00112074	'Ltbp3'		0.00180784	'Npr3'		0.00383724	'Psap'		0.00122735	'Ntrk2'		0.00256747	'Psme2'
0.00112074	'Ltk'		0.00180784	'Nptx1'		0.00383724	'Psmc2'		0.00122735	'Ntsr1'		0.00256747	'Pstpip1'
0.00112074	'Lum'		0.00180784	'Npy1r'		0.00383724	'Psmc3'		0.00122735	'Nudc'		0.00256747	'Ptbp1'
0.00112074	'Lxn'		0.00180784	'Nrp1'		0.00383724	'Psmd4'		0.00122735	'Nxn'		0.00256747	'Ptdss1'
0.00112074	'Lyst'		0.00180784	'Nrxn1'		0.00383724	'Psme1'		0.00122735	'Oaz2'		0.00256747	'Ptgds'
0.00112074	'Lzp-s'		0.00180784	'Nrxn3'		0.00383724	'Psme2'		0.00122735	'Odc1'		0.00256747	'Ptgs1'
0.00112074	'Mxd4'		0.00180784	'Nsdhl'		0.00383724	'Pstpip1'		0.00122735	'Og9x'		0.00256747	'Ptgs2'
0.00112074	'Man1a'		0.00180784	'Nsf'		0.00383724	'Ptbp1'		0.00122735	'Oit1'		0.00256747	'Pthlh'
0.00112074	'Man2b1'		0.00180784	'Ntn1'		0.00383724	'Ptdss1'		0.00122735	'Fxyd5'		0.00256747	'Ptk2b'
0.00112074	'Maoa'		0.00180784	'Ntrk1'		0.00383724	'Ptgds'		0.00122735	'Oprl1'		0.00256747	'Tmsb10'
0.00112074	'Ascl1'		0.00180784	'Ntrk2'		0.00383724	'Ptgs1'		0.00122735	'Hspa4l'		0.00256747	'Ptn'
0.00112074	'Masp1'		0.00180784	'Ntsr1'		0.00383724	'Ptgs2'		0.00122735	'Cldn11'		0.00256747	'Ptp4a1'
0.00112074	'Matn2'		0.00180784	'Nudc'		0.00383724	'Pthlh'		0.00122735	'P2rx4'		0.00256747	'Dusp1'
0.00112074	'Matr3'		0.00180784	'Nxn'		0.00383724	'Ptk2b'		0.00122735	'P2rxl1'		0.00256747	'Ptpn2'
0.00112074	'Mbp'		0.00180784	'Oaz2'		0.00383724	'Tmsb10'		0.00122735	'P4hb'		0.00256747	'Ptpn3'
0.00112074	'Mcl1'		0.00180784	'Odc1'		0.00383724	'Ptn'		0.00122735	'Pafah1b1'		0.00256747	'Ptpn5'
0.00112074	'Mdk'		0.00180784	'Og9x'		0.00383724	'Ptp4a1'		0.00122735	'Pak3'		0.00256747	'Sirpa'
0.00112074	'Mef2a'		0.00180784	'Oit1'		0.00383724	'Dusp1'		0.00122735	'Pam'		0.00256747	'Ptprcap'
0.00112074	'Mef2d'		0.00180784	'Fxyd5'		0.00383724	'Ptpn2'		0.00122735	'Pax6'		0.00256747	'Ptprd'
0.00112074	'Meis1'		0.00180784	'Oprl1'		0.00383724	'Ptpn3'		0.00122735	'Pax9'		0.00256747	'Ptprj'
0.00112074	'Mela'		0.00180784	'Hspa4l'		0.00383724	'Ptpn5'		0.00122735	'Pbx3'		0.00256747	'Ptpru'
0.00112074	'Mest'		0.00180784	'Cldn11'		0.00383724	'Sirpa'		0.00122735	'Pcnt'		0.00256747	'Ptpro'
0.00112074	'Met'		0.00180784	'P2rx4'		0.00383724	'Ptprcap'		0.00122735	'Pcp2'		0.00256747	'Ptprr'
0.00112074	'Kitl'		0.00180784	'P2rxl1'		0.00383724	'Ptprd'		0.00122735	'Pcp4'		0.00256747	'Ptprs'
0.00112074	'Mgp'		0.00180784	'P4hb'		0.00383724	'Ptprj'		0.00122735	'Pcsk1'		0.00256747	'Ptprz1'
0.00112074	'Mme'		0.00180784	'Pafah1b1'		0.00383724	'Ptpru'		0.00122735	'Pcsk2'		0.00256747	'Pxn'
0.00112074	'Mmp14'		0.00180784	'Pak3'		0.00383724	'Ptpro'		0.00122735	'Pdcd4'		0.00256747	'Rab1'
0.00112074	'Mmp15'		0.00180784	'Pam'		0.00383724	'Ptprr'		0.00122735	'Pde1a'		0.00256747	'Rab12'
0.00112074	'Mmp16'		0.00180784	'Pax6'		0.00383724	'Ptprs'		0.00122735	'Pde1b'		0.00256747	'Rab6'
0.00112074	'Cd200'		0.00180784	'Pax9'		0.00383724	'Ptprz1'		0.00122735	'Pde4a'		0.00256747	'Rab6ip1'
0.00112074	'Mras'		0.00180784	'Pbx3'		0.00383724	'Pxn'		0.00122735	'Pde4b'		0.00256747	'Aldh1a2'
0.00112074	'Mrg1'		0.00180784	'Pcnt'		0.00383724	'Rab1'		0.00122735	'Pde9a'		0.00256747	'Ran'
0.00112074	'Msh2'		0.00180784	'Pcp2'		0.00383724	'Rab12'		0.00122735	'Pde6g'		0.00256747	'Rangap1'
0.00112074	'Msn'		0.00180784	'Pcp4'		0.00383724	'Rab6'		0.00122735	'Pdgfb'		0.00256747	'Rasgrp2'
0.00112074	'Mt3'		0.00180784	'Pcsk1'		0.00383724	'Rab6ip1'		0.00122735	'Pdgfrb'		0.00256747	'Rara'
0.00112074	'Mtap1a'		0.00180784	'Pcsk2'		0.00383724	'Aldh1a2'		0.00122735	'Pdha1'		0.00256747	'Rarg'
0.00112074	'Mtap2'		0.00180784	'Pdcd4'		0.00383724	'Ran'		0.00122735	'Enpp2'		0.00256747	'Rasal1'
0.00112074	'Mtap4'		0.00180784	'Pde1a'		0.00383724	'Rangap1'		0.00122735	'Pdyn'		0.00256747	'Rasd1'
0.00112074	'Mapt'		0.00180784	'Pde1b'		0.00383724	'Rasgrp2'		0.00122735	'Per1'		0.00256747	'Rasgrf1'
0.00112074	'Mtf1'		0.00180784	'Pde4a'		0.00383724	'Rara'		0.00122735	'Per2'		0.00256747	'Rasgrf2'
0.00112074	'Mtf2'		0.00180784	'Pde4b'		0.00383724	'Rarg'		0.00122735	'Pfkl'		0.00256747	'Rasgrp1'
0.00112074	'Mtvr2'		0.00180784	'Pde9a'		0.00383724	'Rasal1'		0.00122735	'Pfkm'		0.00256747	'Rax'
0.00112074	'Mup2'		0.00180784	'Pde6g'		0.00383724	'Rasd1'		0.00122735	'Pfn2'		0.00256747	'Rbm4'
0.00112074	'Mxi1'		0.00180784	'Pdgfb'		0.00383724	'Rasgrf1'		0.00122735	'Pftk1'		0.00256747	'Rbp4'
0.00112074	'Myc'		0.00180784	'Pdgfrb'		0.00383724	'Rasgrf2'		0.00122735	'Slc25a3'		0.00256747	'Pitpnm2'
0.00112074	'Gadd45b'		0.00180784	'Pdha1'		0.00383724	'Rasgrp1'		0.00122735	'Pik3r3'		0.00256747	'Rdh5'
0.00112074	'Myl4'		0.00180784	'Enpp2'		0.00383724	'Rax'		0.00122735	'Pim2'		0.00256747	'Reln'
0.00112074	'Myo1b'		0.00180784	'Pdyn'		0.00383724	'Rbm4'		0.00122735	'Pip5k1c'		0.00256747	'Rfx3'
0.00112074	'Myo5b'		0.00180784	'Per1'		0.00383724	'Rbp4'		0.00122735	'Pip5k2a'		0.00256747	'Rag1ap1'
0.00112074	'Myt1'		0.00180784	'Per2'		0.00383724	'Pitpnm2'		0.00122735	'Pip5k1a'		0.00256747	'Rgs16'
0.00112074	'Nab1'		0.00180784	'Pfkl'		0.00383724	'Rdh5'		0.00122735	'Prkacb'		0.00256747	'Rgs2'
0.00112074	'Napb'		0.00180784	'Pfkm'		0.00383724	'Reln'		0.00122735	'Prkca'		0.00256747	'Rgs5'
0.00112074	'Ncam2'		0.00180784	'Pfn2'		0.00383724	'Rfx3'		0.00122735	'Prkcb1'		0.00256747	'Rgs9'
0.00112074	'Ndn'		0.00180784	'Pftk1'		0.00383724	'Rag1ap1'		0.00122735	'Prkcc'		0.00256747	'Robo1'
0.00112074	'Nek2'		0.00180784	'Slc25a3'		0.00383724	'Rgs16'		0.00122735	'Prkcd'		0.00256747	'Rock2'
0.00112074	'Neurl'		0.00180784	'Pik3r3'		0.00383724	'Rgs2'		0.00122735	'Pkig'		0.00256747	'Slc22a8'
0.00112074	'Neurod1'		0.00180784	'Pim2'		0.00383724	'Rgs5'		0.00122735	'Pknox1'		0.00256747	'Rora'
0.00112074	'Neurod2'		0.00180784	'Pip5k1c'		0.00383724	'Rgs9'		0.00122735	'Lypla1'		0.00256747	'Rorc'
0.00112074	'Nfia'		0.00180784	'Pip5k2a'		0.00383724	'Robo1'		0.00122735	'Papola'		0.00256747	'Rph3a'
0.00112074	'Nfib'		0.00180784	'Pip5k1a'		0.00383724	'Rock2'		0.00122735	'Plcb4'		0.00256747	'Sub1'
0.00112074	'Nfic'		0.00180784	'Prkacb'		0.00383724	'Slc22a8'		0.00122735	'Pld3'		0.00256747	'Rps12'
0.00112074	'Nfix'		0.00180784	'Prkca'		0.00383724	'Rora'		0.00122735	'Plf'		0.00256747	'Rps15'
0.00112074	'Nefl'		0.00180784	'Prkcb1'		0.00383724	'Rorc'		0.00122735	'Pltp'		0.00256747	'Rps19'
0.00112074	'Nef3'		0.00180784	'Prkcc'		0.00383724	'Rph3a'		0.00122735	'Plxna2'		0.00256747	'Rps5'
0.00112074	'Nfs1'		0.00180784	'Prkcd'		0.00383724	'Sub1'		0.00122735	'Pmp22'		0.00256747	'Rtn2'
0.00112074	'Ngfb'		0.00180784	'Pkig'		0.00383724	'Rps12'		0.00122735	'Pomc1'		0.00256747	'Rtn3'
0.00112074	'Ngfr'		0.00180784	'Pknox1'		0.00383724	'Rps15'		0.00122735	'Cnot7'		0.00256747	'Rxrg'
0.00112074	'Nlk'		0.00180784	'Lypla1'		0.00383724	'Rps19'		0.00122735	'Pou2f1'		0.00256747	'Ncor1'
0.00112074	'Nmbr'		0.00180784	'Papola'		0.00383724	'Rps5'		0.00122735	'Pou4f1'		0.00256747	'Ryr1'
0.00112074	'Nme1'		0.00180784	'Plcb4'		0.00383724	'Rtn2'		0.00122735	'Pou6f1'		0.00256747	'S100a10'
0.00112074	'Nqo1'		0.00180784	'Pld3'		0.00383724	'Rtn3'		0.00122735	'Ppap2a'		0.00256747	'S100b'
0.00112074	'Nnat'		0.00180784	'Plf'		0.00383724	'Rxrg'		0.00122735	'Sypl'		0.00256747	'Sf3a2'
0.00112074	'Nnp1'		0.00180784	'Pltp'		0.00383724	'Ncor1'		0.00122735	'Ppm1a'		0.00256747	'Sar1a'
0.00112074	'Nr4a3'		0.00180784	'Plxna2'		0.00383724	'Ryr1'		0.00122735	'Ppp1r1b'		0.00256747	'Atxn1'
0.00112074	'Nos1'		0.00180784	'Pmp22'		0.00383724	'S100a10'		0.00122735	'Ppp2ca'		0.00256747	'Scd1'
0.00112074	'Notch3'		0.00180784	'Pomc1'		0.00383724	'S100b'		0.00122735	'Ppp3ca'		0.00256747	'Scd2'
0.00112074	'Nov'		0.00180784	'Cnot7'		0.00383724	'Sf3a2'		0.00122735	'Ppp3r1'		0.00256747	'Scg2'
0.00112074	'Nova1'		0.00180784	'Pou2f1'		0.00383724	'Sar1a'		0.00122735	'Prkar1b'		0.00256747	'Scg3'
0.00112074	'Pnoc'		0.00180784	'Pou4f1'		0.00383724	'Atxn1'		0.00122735	'Prkar2b'		0.00256747	'Clec11a'
0.00112074	'Npr1'		0.00180784	'Pou6f1'		0.00383724	'Scd1'		0.00122735	'Prkcsh'		0.00256747	'Stmn2'
0.00112074	'Npr3'		0.00180784	'Ppap2a'		0.00383724	'Scd2'		0.00122735	'Prkg1'		0.00256747	'Scn1a'
0.00112074	'Nptx1'		0.00180784	'Sypl'		0.00383724	'Scg2'		0.00122735	'Prkg2'		0.00256747	'Scn5a'
0.00112074	'Npy1r'		0.00180784	'Ppm1a'		0.00383724	'Scg3'		0.00122735	'Prlr'		0.00256747	'Scnn1a'
0.00112074	'Nrp1'		0.00180784	'Ppp1r1b'		0.00383724	'Clec11a'		0.00122735	'Prnp'		0.00256747	'Scnn1g'
0.00112074	'Nrxn1'		0.00180784	'Ppp2ca'		0.00383724	'Stmn2'		0.00122735	'Prox1'		0.00256747	'Scrg1'
0.00112074	'Nrxn3'		0.00180784	'Ppp3ca'		0.00383724	'Scn1a'		0.00122735	'Prph1'		0.00256747	'Cx3cl1'
0.00112074	'Nsdhl'		0.00180784	'Ppp3r1'		0.00383724	'Scn5a'		0.00122735	'Prss12'		0.00256747	'Cxcl12'
0.00112074	'Nsf'		0.00180784	'Prkar1b'		0.00383724	'Scnn1a'		0.00122735	'Klk6'		0.00256747	'Serpinf1'
0.00112074	'Ntn1'		0.00180784	'Prkar2b'		0.00383724	'Scnn1g'		0.00122735	'Psap'		0.00256747	'Frrs1'
0.00112074	'Ntrk1'		0.00180784	'Prkcsh'		0.00383724	'Scrg1'		0.00122735	'Psmc2'		0.00256747	'Exoc4'
0.00112074	'Ntrk2'		0.00180784	'Prkg1'		0.00383724	'Cx3cl1'		0.00122735	'Psmc3'		0.00256747	'Glg1'
0.00112074	'Ntsr1'		0.00180784	'Prkg2'		0.00383724	'Cxcl12'		0.00122735	'Psmd4'		0.00256747	'Selpl'
0.00112074	'Nudc'		0.00180784	'Prlr'		0.00383724	'Serpinf1'		0.00122735	'Psme1'		0.00256747	'Sema3a'
0.00112074	'Nxn'		0.00180784	'Prnp'		0.00383724	'Frrs1'		0.00122735	'Psme2'		0.00256747	'Sema3c'
0.00112074	'Oaz2'		0.00180784	'Prox1'		0.00383724	'Exoc4'		0.00122735	'Pstpip1'		0.00256747	'Sema3f'
0.00112074	'Odc1'		0.00180784	'Prph1'		0.00383724	'Glg1'		0.00122735	'Ptbp1'		0.00256747	'Sema5a'
0.00112074	'Og9x'		0.00180784	'Prss12'		0.00383724	'Selpl'		0.00122735	'Ptdss1'		0.00256747	'Sema6a'
0.00112074	'Oit1'		0.00180784	'Klk6'		0.00383724	'Sema3a'		0.00122735	'Ptgds'		0.00256747	'Sema6c'
0.00112074	'Fxyd5'		0.00180784	'Psap'		0.00383724	'Sema3c'		0.00122735	'Ptgs1'		0.00256747	'Sez6'
0.00112074	'Oprl1'		0.00180784	'Psmc2'		0.00383724	'Sema3f'		0.00122735	'Ptgs2'		0.00256747	'Sfrp1'
0.00112074	'Hspa4l'		0.00180784	'Psmc3'		0.00383724	'Sema5a'		0.00122735	'Pthlh'		0.00256747	'Frzb'
0.00112074	'Cldn11'		0.00180784	'Psmd4'		0.00383724	'Sema6a'		0.00122735	'Ptk2b'		0.00256747	'Scg5'
0.00112074	'P2rx4'		0.00180784	'Psme1'		0.00383724	'Sema6c'		0.00122735	'Tmsb10'		0.00256747	'Sh3gl2'
0.00112074	'P2rxl1'		0.00180784	'Psme2'		0.00383724	'Sez6'		0.00122735	'Ptn'		0.00256747	'Ostf1'
0.00112074	'P4hb'		0.00180784	'Pstpip1'		0.00383724	'Sfrp1'		0.00122735	'Ptp4a1'		0.00256747	'Sorbs1'
0.00112074	'Pafah1b1'		0.00180784	'Ptbp1'		0.00383724	'Frzb'		0.00122735	'Dusp1'		0.00256747	'Shh'
0.00112074	'Pak3'		0.00180784	'Ptdss1'		0.00383724	'Scg5'		0.00122735	'Ptpn2'		0.00256747	'St6gal1'
0.00112074	'Pam'		0.00180784	'Ptgds'		0.00383724	'Sh3gl2'		0.00122735	'Ptpn3'		0.00256747	'St3gal3'
0.00112074	'Pax6'		0.00180784	'Ptgs1'		0.00383724	'Ostf1'		0.00122735	'Ptpn5'		0.00256747	'St3gal1'
0.00112074	'Pax9'		0.00180784	'Ptgs2'		0.00383724	'Sorbs1'		0.00122735	'Sirpa'		0.00256747	'St8sia1'
0.00112074	'Pbx3'		0.00180784	'Pthlh'		0.00383724	'Shh'		0.00122735	'Ptprcap'		0.00256747	'St8sia2'
0.00112074	'Pcnt'		0.00180784	'Ptk2b'		0.00383724	'St6gal1'		0.00122735	'Ptprd'		0.00256747	'St8sia3'
0.00112074	'Pcp2'		0.00180784	'Tmsb10'		0.00383724	'St3gal3'		0.00122735	'Ptprj'		0.00256747	'Six1'
0.00112074	'Pcp4'		0.00180784	'Ptn'		0.00383724	'St3gal1'		0.00122735	'Ptpru'		0.00256747	'Slc12a2'
0.00112074	'Pcsk1'		0.00180784	'Ptp4a1'		0.00383724	'St8sia1'		0.00122735	'Ptpro'		0.00256747	'Slc16a2'
0.00112074	'Pcsk2'		0.00180784	'Dusp1'		0.00383724	'St8sia2'		0.00122735	'Ptprr'		0.00256747	'Slc34a1'
0.00112074	'Pdcd4'		0.00180784	'Ptpn2'		0.00383724	'St8sia3'		0.00122735	'Ptprs'		0.00256747	'Slc18a3'
0.00112074	'Pde1a'		0.00180784	'Ptpn3'		0.00383724	'Six1'		0.00122735	'Ptprz1'		0.00256747	'Slc19a1'
0.00112074	'Pde1b'		0.00180784	'Ptpn5'		0.00383724	'Slc12a2'		0.00122735	'Pxn'		0.00256747	'Slc1a1'
0.00112074	'Pde4a'		0.00180784	'Sirpa'		0.00383724	'Slc16a2'		0.00122735	'Rab1'		0.00256747	'Slc1a2'
0.00112074	'Pde4b'		0.00180784	'Ptprcap'		0.00383724	'Slc34a1'		0.00122735	'Rab12'		0.00256747	'Slc20a1'
0.00112074	'Pde9a'		0.00180784	'Ptprd'		0.00383724	'Slc18a3'		0.00122735	'Rab6'		0.00256747	'Slc22a3'
0.00112074	'Pde6g'		0.00180784	'Ptprj'		0.00383724	'Slc19a1'		0.00122735	'Rab6ip1'		0.00256747	'Slc2a1'
0.00112074	'Pdgfb'		0.00180784	'Ptpru'		0.00383724	'Slc1a1'		0.00122735	'Aldh1a2'		0.00256747	'Slc2a3'
0.00112074	'Pdgfrb'		0.00180784	'Ptpro'		0.00383724	'Slc1a2'		0.00122735	'Ran'		0.00256747	'Slc31a1'
0.00112074	'Pdha1'		0.00180784	'Ptprr'		0.00383724	'Slc20a1'		0.00122735	'Rangap1'		0.00256747	'Slc4a2'
0.00112074	'Enpp2'		0.00180784	'Ptprs'		0.00383724	'Slc22a3'		0.00122735	'Rasgrp2'		0.00256747	'Slc6a2'
0.00112074	'Pdyn'		0.00180784	'Ptprz1'		0.00383724	'Slc2a1'		0.00122735	'Rara'		0.00256747	'Slc8a1'
0.00112074	'Per1'		0.00180784	'Pxn'		0.00383724	'Slc2a3'		0.00122735	'Rarg'		0.00256747	'Slc9a1'
0.00112074	'Per2'		0.00180784	'Rab1'		0.00383724	'Slc31a1'		0.00122735	'Rasal1'		0.00256747	'Slit1'
0.00112074	'Pfkl'		0.00180784	'Rab12'		0.00383724	'Slc4a2'		0.00122735	'Rasd1'		0.00256747	'Slit2'
0.00112074	'Pfkm'		0.00180784	'Rab6'		0.00383724	'Slc6a2'		0.00122735	'Rasgrf1'		0.00256747	'Slit3'
0.00112074	'Pfn2'		0.00180784	'Rab6ip1'		0.00383724	'Slc8a1'		0.00122735	'Rasgrf2'		0.00256747	'Smpd1'
0.00112074	'Pftk1'		0.00180784	'Aldh1a2'		0.00383724	'Slc9a1'		0.00122735	'Rasgrp1'		0.00256747	'Sst'
0.00112074	'Slc25a3'		0.00180784	'Ran'		0.00383724	'Slit1'		0.00122735	'Rax'		0.00256747	'Sstr2'
0.00112074	'Pik3r3'		0.00180784	'Rangap1'		0.00383724	'Slit2'		0.00122735	'Rbm4'		0.00256747	'Sstr4'
0.00112074	'Pim2'		0.00180784	'Rasgrp2'		0.00383724	'Slit3'		0.00122735	'Rbp4'		0.00256747	'Snap91'
0.00112074	'Pip5k1c'		0.00180784	'Rara'		0.00383724	'Smpd1'		0.00122735	'Pitpnm2'		0.00256747	'Snca'
0.00112074	'Pip5k2a'		0.00180784	'Rarg'		0.00383724	'Sst'		0.00122735	'Rdh5'		0.00256747	'Sncg'
0.00112074	'Pip5k1a'		0.00180784	'Rasal1'		0.00383724	'Sstr2'		0.00122735	'Reln'		0.00256747	'Plk2'
0.00112074	'Prkacb'		0.00180784	'Rasd1'		0.00383724	'Sstr4'		0.00122735	'Rfx3'		0.00256747	'Sntb1'
0.00112074	'Prkca'		0.00180784	'Rasgrf1'		0.00383724	'Snap91'		0.00122735	'Rag1ap1'		0.00256747	'Sod3'
0.00112074	'Prkcb1'		0.00180784	'Rasgrf2'		0.00383724	'Snca'		0.00122735	'Rgs16'		0.00256747	'Sorl1'
0.00112074	'Prkcc'		0.00180784	'Rasgrp1'		0.00383724	'Sncg'		0.00122735	'Rgs2'		0.00256747	'Sox14'
0.00112074	'Prkcd'		0.00180784	'Rax'		0.00383724	'Plk2'		0.00122735	'Rgs5'		0.00256747	'Sox8'
0.00112074	'Pkig'		0.00180784	'Rbm4'		0.00383724	'Sntb1'		0.00122735	'Rgs9'		0.00256747	'Sp3'
0.00112074	'Pknox1'		0.00180784	'Rbp4'		0.00383724	'Sod3'		0.00122735	'Robo1'		0.00256747	'Sparc'
0.00112074	'Lypla1'		0.00180784	'Pitpnm2'		0.00383724	'Sorl1'		0.00122735	'Rock2'		0.00256747	'Serpini1'
0.00112074	'Papola'		0.00180784	'Rdh5'		0.00383724	'Sox14'		0.00122735	'Slc22a8'		0.00256747	'Serpina3k'
0.00112074	'Plcb4'		0.00180784	'Reln'		0.00383724	'Sox8'		0.00122735	'Rora'		0.00256747	'Serpinb6a'
0.00112074	'Pld3'		0.00180784	'Rfx3'		0.00383724	'Sp3'		0.00122735	'Rorc'		0.00256747	'Serpine2'
0.00112074	'Plf'		0.00180784	'Rag1ap1'		0.00383724	'Sparc'		0.00122735	'Rph3a'		0.00256747	'Spint2'
0.00112074	'Pltp'		0.00180784	'Rgs16'		0.00383724	'Serpini1'		0.00122735	'Sub1'		0.00256747	'Spock1'
0.00112074	'Plxna2'		0.00180784	'Rgs2'		0.00383724	'Serpina3k'		0.00122735	'Rps12'		0.00256747	'Spp1'
0.00112074	'Pmp22'		0.00180784	'Rgs5'		0.00383724	'Serpinb6a'		0.00122735	'Rps15'		0.00256747	'Sptlc2'
0.00112074	'Pomc1'		0.00180784	'Rgs9'		0.00383724	'Serpine2'		0.00122735	'Rps19'		0.00256747	'Srm'
0.00112074	'Cnot7'		0.00180784	'Robo1'		0.00383724	'Spint2'		0.00122735	'Rps5'		0.00256747	'Srp14'
0.00112074	'Pou2f1'		0.00180784	'Rock2'		0.00383724	'Spock1'		0.00122735	'Rtn2'		0.00256747	'Ssb'
0.00112074	'Pou4f1'		0.00180784	'Slc22a8'		0.00383724	'Spp1'		0.00122735	'Rtn3'		0.00256747	'Ssrp1'
0.00112074	'Pou6f1'		0.00180784	'Rora'		0.00383724	'Sptlc2'		0.00122735	'Rxrg'		0.00256747	'Stac'
0.00112074	'Ppap2a'		0.00180784	'Rorc'		0.00383724	'Srm'		0.00122735	'Ncor1'		0.00256747	'Sult1a1'
0.00112074	'Sypl'		0.00180784	'Rph3a'		0.00383724	'Srp14'		0.00122735	'Ryr1'		0.00256747	'Wnt8a'
0.00112074	'Ppm1a'		0.00180784	'Sub1'		0.00383724	'Ssb'		0.00122735	'S100a10'		0.00256747	'Bhlhb2'
0.00112074	'Ppp1r1b'		0.00180784	'Rps12'		0.00383724	'Ssrp1'		0.00122735	'S100b'		0.00256747	'Stra6'
0.00112074	'Ppp2ca'		0.00180784	'Rps15'		0.00383724	'Stac'		0.00122735	'Sf3a2'		0.00256747	'Stx1a'
0.00112074	'Ppp3ca'		0.00180784	'Rps19'		0.00383724	'Sult1a1'		0.00122735	'Sar1a'		0.00256747	'Stxbp2'
0.00112074	'Ppp3r1'		0.00180784	'Rps5'		0.00383724	'Wnt8a'		0.00122735	'Atxn1'		0.00256747	'Supt5h'
0.00112074	'Prkar1b'		0.00180784	'Rtn2'		0.00383724	'Bhlhb2'		0.00122735	'Scd1'		0.00256747	'Syn1'
0.00112074	'Prkar2b'		0.00180784	'Rtn3'		0.00383724	'Stra6'		0.00122735	'Scd2'		0.00256747	'Syn2'
0.00112074	'Prkcsh'		0.00180784	'Rxrg'		0.00383724	'Stx1a'		0.00122735	'Scg2'		0.00256747	'Sdc3'
0.00112074	'Prkg1'		0.00180784	'Ncor1'		0.00383724	'Stxbp2'		0.00122735	'Scg3'		0.00256747	'Syngr3'
0.00112074	'Prkg2'		0.00180784	'Ryr1'		0.00383724	'Supt5h'		0.00122735	'Clec11a'		0.00256747	'Synj2'
0.00112074	'Prlr'		0.00180784	'S100a10'		0.00383724	'Syn1'		0.00122735	'Stmn2'		0.00256747	'Syt1'
0.00112074	'Prnp'		0.00180784	'S100b'		0.00383724	'Syn2'		0.00122735	'Scn1a'		0.00256747	'Syt2'
0.00112074	'Prox1'		0.00180784	'Sf3a2'		0.00383724	'Sdc3'		0.00122735	'Scn5a'		0.00256747	'Syt3'
0.00112074	'Prph1'		0.00180784	'Sar1a'		0.00383724	'Syngr3'		0.00122735	'Scnn1a'		0.00256747	'Tac2'
0.00112074	'Prss12'		0.00180784	'Atxn1'		0.00383724	'Synj2'		0.00122735	'Scnn1g'		0.00256747	'Tacr1'
0.00112074	'Klk6'		0.00180784	'Scd1'		0.00383724	'Syt1'		0.00122735	'Scrg1'		0.00256747	'Taldo1'
0.00112074	'Psap'		0.00180784	'Scd2'		0.00383724	'Syt2'		0.00122735	'Cx3cl1'		0.00256747	'Tbp'
0.00112074	'Psmc2'		0.00180784	'Scg2'		0.00383724	'Syt3'		0.00122735	'Cxcl12'		0.00256747	'Tbr1'
0.00112074	'Psmc3'		0.00180784	'Scg3'		0.00383724	'Tac2'		0.00122735	'Serpinf1'		0.00256747	'Tcea2'
0.00112074	'Psmd4'		0.00180784	'Clec11a'		0.00383724	'Tacr1'		0.00122735	'Frrs1'		0.00256747	'Tcea3'
0.00112074	'Psme1'		0.00180784	'Stmn2'		0.00383724	'Taldo1'		0.00122735	'Exoc4'		0.00256747	'Tcf4'
0.00112074	'Psme2'		0.00180784	'Scn1a'		0.00383724	'Tbp'		0.00122735	'Glg1'		0.00256747	'Mlx'
0.00112074	'Pstpip1'		0.00180784	'Scn5a'		0.00383724	'Tbr1'		0.00122735	'Selpl'		0.00256747	'Ubtf'
0.00112074	'Ptbp1'		0.00180784	'Scnn1a'		0.00383724	'Tcea2'		0.00122735	'Sema3a'		0.00256747	'Tcn2'
0.00112074	'Ptdss1'		0.00180784	'Scnn1g'		0.00383724	'Tcea3'		0.00122735	'Sema3c'		0.00256747	'Phf1'
0.00112074	'Ptgds'		0.00180784	'Scrg1'		0.00383724	'Tcf4'		0.00122735	'Sema3f'		0.00256747	'Tdg'
0.00112074	'Ptgs1'		0.00180784	'Cx3cl1'		0.00383724	'Mlx'		0.00122735	'Sema5a'		0.00256747	'Tex261'
0.00112074	'Ptgs2'		0.00180784	'Cxcl12'		0.00383724	'Ubtf'		0.00122735	'Sema6a'		0.00256747	'Zfand3'
0.00112074	'Pthlh'		0.00180784	'Serpinf1'		0.00383724	'Tcn2'		0.00122735	'Sema6c'		0.00256747	'Ppp2r5d'
0.00112074	'Ptk2b'		0.00180784	'Frrs1'		0.00383724	'Phf1'		0.00122735	'Sez6'		0.00256747	'Cirh1a'
0.00112074	'Tmsb10'		0.00180784	'Exoc4'		0.00383724	'Tdg'		0.00122735	'Sfrp1'		0.00256747	'Tff1'
0.00112074	'Ptn'		0.00180784	'Glg1'		0.00383724	'Tex261'		0.00122735	'Frzb'		0.00256747	'Tgfb2'
0.00112074	'Ptp4a1'		0.00180784	'Selpl'		0.00383724	'Zfand3'		0.00122735	'Scg5'		0.00256747	'Tgif'
0.00112074	'Dusp1'		0.00180784	'Sema3a'		0.00383724	'Ppp2r5d'		0.00122735	'Sh3gl2'		0.00256747	'Th'
0.00112074	'Ptpn2'		0.00180784	'Sema3c'		0.00383724	'Cirh1a'		0.00122735	'Ostf1'		0.00256747	'Thbs2'
0.00112074	'Ptpn3'		0.00180784	'Sema3f'		0.00383724	'Tff1'		0.00122735	'Sorbs1'		0.00256747	'Thbs3'
0.00112074	'Ptpn5'		0.00180784	'Sema5a'		0.00383724	'Tgfb2'		0.00122735	'Shh'		0.00256747	'Thbs4'
0.00112074	'Sirpa'		0.00180784	'Sema6a'		0.00383724	'Tgif'		0.00122735	'St6gal1'		0.00256747	'Thpo'
0.00112074	'Ptprcap'		0.00180784	'Sema6c'		0.00383724	'Th'		0.00122735	'St3gal3'		0.00256747	'Thrb'
0.00112074	'Ptprd'		0.00180784	'Sez6'		0.00383724	'Thbs2'		0.00122735	'St3gal1'		0.00256747	'Tiam1'
0.00112074	'Ptprj'		0.00180784	'Sfrp1'		0.00383724	'Thbs3'		0.00122735	'St8sia1'		0.00256747	'Klf10'
0.00112074	'Ptpru'		0.00180784	'Frzb'		0.00383724	'Thbs4'		0.00122735	'St8sia2'		0.00256747	'Trim28'
0.00112074	'Ptpro'		0.00180784	'Scg5'		0.00383724	'Thpo'		0.00122735	'St8sia3'		0.00256747	'Timp2'
0.00112074	'Ptprr'		0.00180784	'Sh3gl2'		0.00383724	'Thrb'		0.00122735	'Six1'		0.00256747	'Timp3'
0.00112074	'Ptprs'		0.00180784	'Ostf1'		0.00383724	'Tiam1'		0.00122735	'Slc12a2'		0.00256747	'Atp6v0a2'
0.00112074	'Ptprz1'		0.00180784	'Sorbs1'		0.00383724	'Klf10'		0.00122735	'Slc16a2'		0.00256747	'Tle1'
0.00112074	'Pxn'		0.00180784	'Shh'		0.00383724	'Trim28'		0.00122735	'Slc34a1'		0.00256747	'Tle3'
0.00112074	'Rab1'		0.00180784	'St6gal1'		0.00383724	'Timp2'		0.00122735	'Slc18a3'		0.00256747	'Tle4'
0.00112074	'Rab12'		0.00180784	'St3gal3'		0.00383724	'Timp3'		0.00122735	'Slc19a1'		0.00256747	'Tmod1'
0.00112074	'Rab6'		0.00180784	'St3gal1'		0.00383724	'Atp6v0a2'		0.00122735	'Slc1a1'		0.00256747	'Tnfaip1'
0.00112074	'Rab6ip1'		0.00180784	'St8sia1'		0.00383724	'Tle1'		0.00122735	'Slc1a2'		0.00256747	'Dedd'
0.00112074	'Aldh1a2'		0.00180784	'St8sia2'		0.00383724	'Tle3'		0.00122735	'Slc20a1'		0.00256747	'Tnnt1'
0.00112074	'Ran'		0.00180784	'St8sia3'		0.00383724	'Tle4'		0.00122735	'Slc22a3'		0.00256747	'Tnnt3'
0.00112074	'Rangap1'		0.00180784	'Six1'		0.00383724	'Tmod1'		0.00122735	'Slc2a1'		0.00256747	'Tns1'
0.00112074	'Rasgrp2'		0.00180784	'Slc12a2'		0.00383724	'Tnfaip1'		0.00122735	'Slc2a3'		0.00256747	'Top2a'
0.00112074	'Rara'		0.00180784	'Slc16a2'		0.00383724	'Dedd'		0.00122735	'Slc31a1'		0.00256747	'Tpbg'
0.00112074	'Rarg'		0.00180784	'Slc34a1'		0.00383724	'Tnnt1'		0.00122735	'Slc4a2'		0.00256747	'Tpd52l1'
0.00112074	'Rasal1'		0.00180784	'Slc18a3'		0.00383724	'Tnnt3'		0.00122735	'Slc6a2'		0.00256747	'Trh'
0.00112074	'Rasd1'		0.00180784	'Slc19a1'		0.00383724	'Tns1'		0.00122735	'Slc8a1'		0.00256747	'Trhr'
0.00112074	'Rasgrf1'		0.00180784	'Slc1a1'		0.00383724	'Top2a'		0.00122735	'Slc9a1'		0.00256747	'Trpc4'
0.00112074	'Rasgrf2'		0.00180784	'Slc1a2'		0.00383724	'Tpbg'		0.00122735	'Slit1'		0.00256747	'Trpc5'
0.00112074	'Rasgrp1'		0.00180784	'Slc20a1'		0.00383724	'Tpd52l1'		0.00122735	'Slit2'		0.00256747	'Trpc6'
0.00112074	'Rax'		0.00180784	'Slc22a3'		0.00383724	'Trh'		0.00122735	'Slit3'		0.00256747	'Ttc3'
0.00112074	'Rbm4'		0.00180784	'Slc2a1'		0.00383724	'Trhr'		0.00122735	'Smpd1'		0.00256747	'Ttn'
0.00112074	'Rbp4'		0.00180784	'Slc2a3'		0.00383724	'Trpc4'		0.00122735	'Sst'		0.00256747	'Tuba4'
0.00112074	'Pitpnm2'		0.00180784	'Slc31a1'		0.00383724	'Trpc5'		0.00122735	'Sstr2'		0.00256747	'Tyro3'
0.00112074	'Rdh5'		0.00180784	'Slc4a2'		0.00383724	'Trpc6'		0.00122735	'Sstr4'		0.00256747	'Ube2e3'
0.00112074	'Reln'		0.00180784	'Slc6a2'		0.00383724	'Ttc3'		0.00122735	'Snap91'		0.00256747	'Ube2b'
0.00112074	'Rfx3'		0.00180784	'Slc8a1'		0.00383724	'Ttn'		0.00122735	'Snca'		0.00256747	'Ube2g2'
0.00112074	'Rag1ap1'		0.00180784	'Slc9a1'		0.00383724	'Tuba4'		0.00122735	'Sncg'		0.00256747	'Ube2h'
0.00112074	'Rgs16'		0.00180784	'Slit1'		0.00383724	'Tyro3'		0.00122735	'Plk2'		0.00256747	'Ube3a'
0.00112074	'Rgs2'		0.00180784	'Slit2'		0.00383724	'Ube2e3'		0.00122735	'Sntb1'		0.00256747	'Ugt8a'
0.00112074	'Rgs5'		0.00180784	'Slit3'		0.00383724	'Ube2b'		0.00122735	'Sod3'		0.00256747	'Dpysl3'
0.00112074	'Rgs9'		0.00180784	'Smpd1'		0.00383724	'Ube2g2'		0.00122735	'Sorl1'		0.00256747	'Unc5c'
0.00112074	'Robo1'		0.00180784	'Sst'		0.00383724	'Ube2h'		0.00122735	'Sox14'		0.00256747	'Utrn'
0.00112074	'Rock2'		0.00180784	'Sstr2'		0.00383724	'Ube3a'		0.00122735	'Sox8'		0.00256747	'Cdh23'
0.00112074	'Slc22a8'		0.00180784	'Sstr4'		0.00383724	'Ugt8a'		0.00122735	'Sp3'		0.00256747	'Vamp1'
0.00112074	'Rora'		0.00180784	'Snap91'		0.00383724	'Dpysl3'		0.00122735	'Sparc'		0.00256747	'Vamp2'
0.00112074	'Rorc'		0.00180784	'Snca'		0.00383724	'Unc5c'		0.00122735	'Serpini1'		0.00256747	'Vav2'
0.00112074	'Rph3a'		0.00180784	'Sncg'		0.00383724	'Utrn'		0.00122735	'Serpina3k'		0.00256747	'Vdac1'
0.00112074	'Sub1'		0.00180784	'Plk2'		0.00383724	'Cdh23'		0.00122735	'Serpinb6a'		0.00256747	'Vdac3'
0.00112074	'Rps12'		0.00180784	'Sntb1'		0.00383724	'Vamp1'		0.00122735	'Serpine2'		0.00256747	'Slc32a1'
0.00112074	'Rps15'		0.00180784	'Sod3'		0.00383724	'Vamp2'		0.00122735	'Spint2'		0.00256747	'Vil2'
0.00112074	'Rps19'		0.00180784	'Sorl1'		0.00383724	'Vav2'		0.00122735	'Spock1'		0.00256747	'Vim'
0.00112074	'Rps5'		0.00180784	'Sox14'		0.00383724	'Vdac1'		0.00122735	'Spp1'		0.00256747	'Vip'
0.00112074	'Rtn2'		0.00180784	'Sox8'		0.00383724	'Vdac3'		0.00122735	'Sptlc2'		0.00256747	'Vipr2'
0.00112074	'Rtn3'		0.00180784	'Sp3'		0.00383724	'Slc32a1'		0.00122735	'Srm'		0.00256747	'Vldlr'
0.00112074	'Rxrg'		0.00180784	'Sparc'		0.00383724	'Vil2'		0.00122735	'Srp14'		0.00256747	'Nrsn1'
0.00112074	'Ncor1'		0.00180784	'Serpini1'		0.00383724	'Vim'		0.00122735	'Ssb'		0.00256747	'Wnt3'
0.00112074	'Ryr1'		0.00180784	'Serpina3k'		0.00383724	'Vip'		0.00122735	'Ssrp1'		0.00256747	'Wnt6'
0.00112074	'S100a10'		0.00180784	'Serpinb6a'		0.00383724	'Vipr2'		0.00122735	'Stac'		0.00256747	'Wnt7b'
0.00112074	'S100b'		0.00180784	'Serpine2'		0.00383724	'Vldlr'		0.00122735	'Sult1a1'		0.00256747	'Dctn6'
0.00112074	'Sf3a2'		0.00180784	'Spint2'		0.00383724	'Nrsn1'		0.00122735	'Wnt8a'		0.00256747	'Atrx'
0.00112074	'Sar1a'		0.00180784	'Spock1'		0.00383724	'Wnt3'		0.00122735	'Bhlhb2'		0.00256747	'Slc6a20'
0.00112074	'Atxn1'		0.00180784	'Spp1'		0.00383724	'Wnt6'		0.00122735	'Stra6'		0.00256747	'Siae'
0.00112074	'Scd1'		0.00180784	'Sptlc2'		0.00383724	'Wnt7b'		0.00122735	'Stx1a'		0.00256747	'Ysk4'
0.00112074	'Scd2'		0.00180784	'Srm'		0.00383724	'Dctn6'		0.00122735	'Stxbp2'		0.00256747	'Ywhae'
0.00112074	'Scg2'		0.00180784	'Srp14'		0.00383724	'Atrx'		0.00122735	'Supt5h'		0.00256747	'Ywhag'
0.00112074	'Scg3'		0.00180784	'Ssb'		0.00383724	'Slc6a20'		0.00122735	'Syn1'		0.00256747	'Ywhah'
0.00112074	'Clec11a'		0.00180784	'Ssrp1'		0.00383724	'Siae'		0.00122735	'Syn2'		0.00256747	'Ywhaz'
0.00112074	'Stmn2'		0.00180784	'Stac'		0.00383724	'Ysk4'		0.00122735	'Sdc3'		0.00256747	'Plagl1'
0.00112074	'Scn1a'		0.00180784	'Sult1a1'		0.00383724	'Ywhae'		0.00122735	'Syngr3'		0.00256747	'Zfp57'
0.00112074	'Scn5a'		0.00180784	'Wnt8a'		0.00383724	'Ywhag'		0.00122735	'Synj2'		0.00256747	'Zfpm2'
0.00112074	'Scnn1a'		0.00180784	'Bhlhb2'		0.00383724	'Ywhah'		0.00122735	'Syt1'		0.00256747	'Zic1'
0.00112074	'Scnn1g'		0.00180784	'Stra6'		0.00383724	'Ywhaz'		0.00122735	'Syt2'		0.00256747	'Zim1'
0.00112074	'Scrg1'		0.00180784	'Stx1a'		0.00383724	'Plagl1'		0.00122735	'Syt3'		0.00256747	'Slc30a3'
0.00112074	'Cx3cl1'		0.00180784	'Stxbp2'		0.00383724	'Zfp57'		0.00122735	'Tac2'		0.00256747	'Zyx'
0.00112074	'Cxcl12'		0.00180784	'Supt5h'		0.00383724	'Zfpm2'		0.00122735	'Tacr1'		0.00256747	'Agtrl1'
0.00112074	'Serpinf1'		0.00180784	'Syn1'		0.00383724	'Zic1'		0.00122735	'Taldo1'		0.00256747	'Bves'
0.00112074	'Frrs1'		0.00180784	'Syn2'		0.00383724	'Zim1'		0.00122735	'Tbp'		0.00256747	'Pappa2'
0.00112074	'Exoc4'		0.00180784	'Sdc3'		0.00383724	'Slc30a3'		0.00122735	'Tbr1'		0.00256747	'Dlgh2'
0.00112074	'Glg1'		0.00180784	'Syngr3'		0.00383724	'Zyx'		0.00122735	'Tcea2'		0.00256747	'Gadd45g'
0.00112074	'Selpl'		0.00180784	'Synj2'		0.00383724	'Agtrl1'		0.00122735	'Tcea3'		0.00256747	'Gpc6'
0.00112074	'Sema3a'		0.00180784	'Syt1'		0.00383724	'Bves'		0.00122735	'Tcf4'		0.00256747	'Grem2'
0.00112074	'Sema3c'		0.00180784	'Syt2'		0.00383724	'Pappa2'		0.00122735	'Mlx'		0.00256747	'Gtf2h2'
0.00112074	'Sema3f'		0.00180784	'Syt3'		0.00383724	'Dlgh2'		0.00122735	'Ubtf'		0.00256747	'Ly6h'
0.00112074	'Sema5a'		0.00180784	'Tac2'		0.00383724	'Gadd45g'		0.00122735	'Tcn2'		0.00256747	'Lynx1'
0.00112074	'Sema6a'		0.00180784	'Tacr1'		0.00383724	'Gpc6'		0.00122735	'Phf1'		0.00256747	'Map2k5'
0.00112074	'Sema6c'		0.00180784	'Taldo1'		0.00383724	'Grem2'		0.00122735	'Tdg'		0.00256747	'Mgll'
0.00112074	'Sez6'		0.00180784	'Tbp'		0.00383724	'Gtf2h2'		0.00122735	'Tex261'		0.00256747	'Odz3'
0.00112074	'Sfrp1'		0.00180784	'Tbr1'		0.00383724	'Ly6h'		0.00122735	'Zfand3'		0.00256747	'Pacsin1'
0.00112074	'Frzb'		0.00180784	'Tcea2'		0.00383724	'Lynx1'		0.00122735	'Ppp2r5d'		0.00256747	'Pacsin2'
0.00112074	'Scg5'		0.00180784	'Tcea3'		0.00383724	'Map2k5'		0.00122735	'Cirh1a'		0.00256747	'Thrap4'
0.00112074	'Sh3gl2'		0.00180784	'Tcf4'		0.00383724	'Mgll'		0.00122735	'Tff1'		0.00256747	'Psmd13'
0.00112074	'Ostf1'		0.00180784	'Mlx'		0.00383724	'Odz3'		0.00122735	'Tgfb2'		0.00256747	'Ptk9l'
0.00112074	'Sorbs1'		0.00180784	'Ubtf'		0.00383724	'Pacsin1'		0.00122735	'Tgif'		0.00256747	'Tiam2'
0.00112074	'Shh'		0.00180784	'Tcn2'		0.00383724	'Pacsin2'		0.00122735	'Th'		0.00256747	'Rnasel'
0.00112074	'St6gal1'		0.00180784	'Phf1'		0.00383724	'Thrap4'		0.00122735	'Thbs2'		0.00256747	'Rnf13'
0.00112074	'St3gal3'		0.00180784	'Tdg'		0.00383724	'Psmd13'		0.00122735	'Thbs3'		0.00256747	'Sgcd'
0.00112074	'St3gal1'		0.00180784	'Tex261'		0.00383724	'Ptk9l'		0.00122735	'Thbs4'		0.00256747	'Slc35a1'
0.00112074	'St8sia1'		0.00180784	'Zfand3'		0.00383724	'Tiam2'		0.00122735	'Thpo'		0.00256747	'Srp54'
0.00112074	'St8sia2'		0.00180784	'Ppp2r5d'		0.00383724	'Rnasel'		0.00122735	'Thrb'		0.00256747	'Synj2bp'
0.00112074	'St8sia3'		0.00180784	'Cirh1a'		0.00383724	'Rnf13'		0.00122735	'Tiam1'		0.00256747	'Wif1'
0.00112074	'Six1'		0.00180784	'Tff1'		0.00383724	'Sgcd'		0.00122735	'Klf10'		0.00256747	'Zfhx1b'
0.00112074	'Slc12a2'		0.00180784	'Tgfb2'		0.00383724	'Slc35a1'		0.00122735	'Trim28'		0.00256747	'Esrra'
0.00112074	'Slc16a2'		0.00180784	'Tgif'		0.00383724	'Srp54'		0.00122735	'Timp2'		0.00256747	'Esrrg'
0.00112074	'Slc34a1'		0.00180784	'Th'		0.00383724	'Synj2bp'		0.00122735	'Timp3'		0.00256747	'Map2k4'
0.00112074	'Slc18a3'		0.00180784	'Thbs2'		0.00383724	'Wif1'		0.00122735	'Atp6v0a2'		0.00256747	'Map2k6'
0.00112074	'Slc19a1'		0.00180784	'Thbs3'		0.00383724	'Zfhx1b'		0.00122735	'Tle1'		0.00256747	'Map3k5'
0.00112074	'Slc1a1'		0.00180784	'Thbs4'		0.00383724	'Esrra'		0.00122735	'Tle3'		0.00256747	'Map3k7'
0.00112074	'Slc1a2'		0.00180784	'Thpo'		0.00383724	'Esrrg'		0.00122735	'Tle4'		0.00256747	'Mapk8'
0.00112074	'Slc20a1'		0.00180784	'Thrb'		0.00383724	'Map2k4'		0.00122735	'Tmod1'		0.00256747	'Psg16'
0.00112074	'Slc22a3'		0.00180784	'Tiam1'		0.00383724	'Map2k6'		0.00122735	'Tnfaip1'		0.00256747	'Zfp260'
0.00112074	'Slc2a1'		0.00180784	'Klf10'		0.00383724	'Map3k5'		0.00122735	'Dedd'		0.00256747	'Homer1'
0.00112074	'Slc2a3'		0.00180784	'Trim28'		0.00383724	'Map3k7'		0.00122735	'Tnnt1'		0.00256747	'Homer2'
0.00112074	'Slc31a1'		0.00180784	'Timp2'		0.00383724	'Mapk8'		0.00122735	'Tnnt3'		0.00256747	'Homer3'
0.00112074	'Slc4a2'		0.00180784	'Timp3'		0.00383724	'Psg16'		0.00122735	'Tns1'		0.00256747	'Hunk'
0.00112074	'Slc6a2'		0.00180784	'Atp6v0a2'		0.00383724	'Zfp260'		0.00122735	'Top2a'		0.00256747	'Ncdn'
0.00112074	'Slc8a1'		0.00180784	'Tle1'		0.00383724	'Homer1'		0.00122735	'Tpbg'		0.00256747	'Slc27a4'
0.00112074	'Slc9a1'		0.00180784	'Tle3'		0.00383724	'Homer2'		0.00122735	'Tpd52l1'		0.00256747	'Dpysl4'
0.00112074	'Slit1'		0.00180784	'Tle4'		0.00383724	'Homer3'		0.00122735	'Trh'		0.00256747	'Abcd2'
0.00112074	'Slit2'		0.00180784	'Tmod1'		0.00383724	'Hunk'		0.00122735	'Trhr'		0.00256747	'Pclo'
0.00112074	'Slit3'		0.00180784	'Tnfaip1'		0.00383724	'Ncdn'		0.00122735	'Trpc4'		0.00256747	'B3galt2'
0.00112074	'Smpd1'		0.00180784	'Dedd'		0.00383724	'Slc27a4'		0.00122735	'Trpc5'		0.00256747	'Cops4'
0.00112074	'Sst'		0.00180784	'Tnnt1'		0.00383724	'Dpysl4'		0.00122735	'Trpc6'		0.00256747	'Cops7b'
0.00112074	'Sstr2'		0.00180784	'Tnnt3'		0.00383724	'Abcd2'		0.00122735	'Ttc3'		0.00256747	'Gprin1'
0.00112074	'Sstr4'		0.00180784	'Tns1'		0.00383724	'Pclo'		0.00122735	'Ttn'		0.00256747	'Ern2'
0.00112074	'Snap91'		0.00180784	'Top2a'		0.00383724	'B3galt2'		0.00122735	'Tuba4'		0.00256747	'St6galnac5'
0.00112074	'Snca'		0.00180784	'Tpbg'		0.00383724	'Cops4'		0.00122735	'Tyro3'		0.00256747	'Vsnl1'
0.00112074	'Sncg'		0.00180784	'Tpd52l1'		0.00383724	'Cops7b'		0.00122735	'Ube2e3'		0.00256747	'Polk'
0.00112074	'Plk2'		0.00180784	'Trh'		0.00383724	'Gprin1'		0.00122735	'Ube2b'		0.00256747	'Asns'
0.00112074	'Sntb1'		0.00180784	'Trhr'		0.00383724	'Ern2'		0.00122735	'Ube2g2'		0.00256747	'Sh3d19'
0.00112074	'Sod3'		0.00180784	'Trpc4'		0.00383724	'St6galnac5'		0.00122735	'Ube2h'		0.00256747	'Cadps'
0.00112074	'Sorl1'		0.00180784	'Trpc5'		0.00383724	'Vsnl1'		0.00122735	'Ube3a'		0.00256747	'Cart'
0.00112074	'Sox14'		0.00180784	'Trpc6'		0.00383724	'Polk'		0.00122735	'Ugt8a'		0.00256747	'Trp53bp1'
0.00112074	'Sox8'		0.00180784	'Ttc3'		0.00383724	'Asns'		0.00122735	'Dpysl3'		0.00256747	'Pla2g7'
0.00112074	'Sp3'		0.00180784	'Ttn'		0.00383724	'Sh3d19'		0.00122735	'Unc5c'		0.00256747	'Plekhb1'
0.00112074	'Sparc'		0.00180784	'Tuba4'		0.00383724	'Cadps'		0.00122735	'Utrn'		0.00256747	'Gyg'
0.00112074	'Serpini1'		0.00180784	'Tyro3'		0.00383724	'Cart'		0.00122735	'Cdh23'		0.00256747	'Yme1l1'
0.00112074	'Serpina3k'		0.00180784	'Ube2e3'		0.00383724	'Trp53bp1'		0.00122735	'Vamp1'		0.00256747	'Mmel1'
0.00112074	'Serpinb6a'		0.00180784	'Ube2b'		0.00383724	'Pla2g7'		0.00122735	'Vamp2'		0.00256747	'Mrpl39'
0.00112074	'Serpine2'		0.00180784	'Ube2g2'		0.00383724	'Plekhb1'		0.00122735	'Vav2'		0.00256747	'Amot'
0.00112074	'Spint2'		0.00180784	'Ube2h'		0.00383724	'Gyg'		0.00122735	'Vdac1'		0.00256747	'D0H4S114'
0.00112074	'Spock1'		0.00180784	'Ube3a'		0.00383724	'Yme1l1'		0.00122735	'Vdac3'		0.00256747	'Ubl4'
0.00112074	'Spp1'		0.00180784	'Ugt8a'		0.00383724	'Mmel1'		0.00122735	'Slc32a1'		0.00256747	'D16H22S680E'
0.00112074	'Sptlc2'		0.00180784	'Dpysl3'		0.00383724	'Mrpl39'		0.00122735	'Vil2'		0.00256747	'Spg21'
0.00112074	'Srm'		0.00180784	'Unc5c'		0.00383724	'Amot'		0.00122735	'Vim'		0.00256747	'D4Wsu53e'
0.00112074	'Srp14'		0.00180784	'Utrn'		0.00383724	'D0H4S114'		0.00122735	'Vip'		0.00256747	'D6Wsu176e'
0.00112074	'Ssb'		0.00180784	'Cdh23'		0.00383724	'Ubl4'		0.00122735	'Vipr2'		0.00256747	'Grinl1a'
0.00112074	'Ssrp1'		0.00180784	'Vamp1'		0.00383724	'D16H22S680E'		0.00122735	'Vldlr'		0.00256747	'Ing4'
0.00112074	'Stac'		0.00180784	'Vamp2'		0.00383724	'Spg21'		0.00122735	'Nrsn1'		0.00256747	'Atp5o'
0.00112074	'Sult1a1'		0.00180784	'Vav2'		0.00383724	'D4Wsu53e'		0.00122735	'Wnt3'		0.00256747	'Trim36'
0.00112074	'Wnt8a'		0.00180784	'Vdac1'		0.00383724	'D6Wsu176e'		0.00122735	'Wnt6'		0.00256747	'Tomm70a'
0.00112074	'Bhlhb2'		0.00180784	'Vdac3'		0.00383724	'Grinl1a'		0.00122735	'Wnt7b'		0.00256747	'Ndrg3'
0.00112074	'Stra6'		0.00180784	'Slc32a1'		0.00383724	'Ing4'		0.00122735	'Dctn6'		0.00256747	'Hspb7'
0.00112074	'Stx1a'		0.00180784	'Vil2'		0.00383724	'Atp5o'		0.00122735	'Atrx'		0.00256747	'Pmm1'
0.00112074	'Stxbp2'		0.00180784	'Vim'		0.00383724	'Trim36'		0.00122735	'Slc6a20'		0.00256747	'Pde7b'
0.00112074	'Supt5h'		0.00180784	'Vip'		0.00383724	'Tomm70a'		0.00122735	'Siae'		0.00256747	'Scd3'
0.00112074	'Syn1'		0.00180784	'Vipr2'		0.00383724	'Ndrg3'		0.00122735	'Ysk4'		0.00256747	'Fbxw2'
0.00112074	'Syn2'		0.00180784	'Vldlr'		0.00383724	'Hspb7'		0.00122735	'Ywhae'		0.00256747	'Pcsk1n'
0.00112074	'Sdc3'		0.00180784	'Nrsn1'		0.00383724	'Pmm1'		0.00122735	'Ywhag'		0.00256747	'Adamts8'
0.00112074	'Syngr3'		0.00180784	'Wnt3'		0.00383724	'Pde7b'		0.00122735	'Ywhah'		0.00256747	'Zfp330'
0.00112074	'Synj2'		0.00180784	'Wnt6'		0.00383724	'Scd3'		0.00122735	'Ywhaz'		0.00256747	'Fgd3'
0.00112074	'Syt1'		0.00180784	'Wnt7b'		0.00383724	'Fbxw2'		0.00122735	'Plagl1'		0.00256747	'Usp25'
0.00112074	'Syt2'		0.00180784	'Dctn6'		0.00383724	'Pcsk1n'		0.00122735	'Zfp57'		0.00256747	'Rnf19'
0.00112074	'Syt3'		0.00180784	'Atrx'		0.00383724	'Adamts8'		0.00122735	'Zfpm2'		0.00256747	'Schip1'
0.00112074	'Tac2'		0.00180784	'Slc6a20'		0.00383724	'Zfp330'		0.00122735	'Zic1'		0.00256747	'Lats2'
0.00112074	'Tacr1'		0.00180784	'Siae'		0.00383724	'Fgd3'		0.00122735	'Zim1'		0.00256747	'Postn'
0.00112074	'Taldo1'		0.00180784	'Ysk4'		0.00383724	'Usp25'		0.00122735	'Slc30a3'		0.00256747	'Dkkl1'
0.00112074	'Tbp'		0.00180784	'Ywhae'		0.00383724	'Rnf19'		0.00122735	'Zyx'		0.00256747	'Fbxw7'
0.00112074	'Tbr1'		0.00180784	'Ywhag'		0.00383724	'Schip1'		0.00122735	'Agtrl1'		0.00256747	'Crim1'
0.00112074	'Tcea2'		0.00180784	'Ywhah'		0.00383724	'Lats2'		0.00122735	'Bves'		0.00256747	'Atp8a2'
0.00112074	'Tcea3'		0.00180784	'Ywhaz'		0.00383724	'Postn'		0.00122735	'Pappa2'		0.00256747	'Atp9b'
0.00112074	'Tcf4'		0.00180784	'Plagl1'		0.00383724	'Dkkl1'		0.00122735	'Dlgh2'		0.00256747	'Rgs6'
0.00112074	'Mlx'		0.00180784	'Zfp57'		0.00383724	'Fbxw7'		0.00122735	'Gadd45g'		0.00256747	'Dkk3'
0.00112074	'Ubtf'		0.00180784	'Zfpm2'		0.00383724	'Crim1'		0.00122735	'Gpc6'		0.00256747	'Hs6st2'
0.00112074	'Tcn2'		0.00180784	'Zic1'		0.00383724	'Atp8a2'		0.00122735	'Grem2'		0.00256747	'Hs6st3'
0.00112074	'Phf1'		0.00180784	'Zim1'		0.00383724	'Atp9b'		0.00122735	'Gtf2h2'		0.00256747	'Sh3bgr'
0.00112074	'Tdg'		0.00180784	'Slc30a3'		0.00383724	'Rgs6'		0.00122735	'Ly6h'		0.00256747	'Copb2'
0.00112074	'Tex261'		0.00180784	'Zyx'		0.00383724	'Dkk3'		0.00122735	'Lynx1'		0.00256747	'Rnf10'
0.00112074	'Zfand3'		0.00180784	'Agtrl1'		0.00383724	'Hs6st2'		0.00122735	'Map2k5'		0.00256747	'C1r'
0.00112074	'Ppp2r5d'		0.00180784	'Bves'		0.00383724	'Hs6st3'		0.00122735	'Mgll'		0.00256747	'Galns'
0.00112074	'Cirh1a'		0.00180784	'Pappa2'		0.00383724	'Sh3bgr'		0.00122735	'Odz3'		0.00256747	'Myadm'
0.00112074	'Tff1'		0.00180784	'Dlgh2'		0.00383724	'Copb2'		0.00122735	'Pacsin1'		0.00256747	'St6galnac6'
0.00112074	'Tgfb2'		0.00180784	'Gadd45g'		0.00383724	'Rnf10'		0.00122735	'Pacsin2'		0.00256747	'Rgs14'
0.00112074	'Tgif'		0.00180784	'Gpc6'		0.00383724	'C1r'		0.00122735	'Thrap4'		0.00256747	'Ramp1'
0.00112074	'Th'		0.00180784	'Grem2'		0.00383724	'Galns'		0.00122735	'Psmd13'		0.00256747	'Saps3'
0.00112074	'Thbs2'		0.00180784	'Gtf2h2'		0.00383724	'Myadm'		0.00122735	'Ptk9l'		0.00256747	'Pvr'
0.00112074	'Thbs3'		0.00180784	'Ly6h'		0.00383724	'St6galnac6'		0.00122735	'Tiam2'		0.00256747	'Rragd'
0.00112074	'Thbs4'		0.00180784	'Lynx1'		0.00383724	'Rgs14'		0.00122735	'Rnasel'		0.00256747	'Gpr123'
0.00112074	'Thpo'		0.00180784	'Map2k5'		0.00383724	'Ramp1'		0.00122735	'Rnf13'		0.00256747	'Echdc2'
0.00112074	'Thrb'		0.00180784	'Mgll'		0.00383724	'Saps3'		0.00122735	'Sgcd'		0.00256747	'Acaa2'
0.00112074	'Tiam1'		0.00180784	'Odz3'		0.00383724	'Pvr'		0.00122735	'Slc35a1'		0.00256747	'Parp8'
0.00112074	'Klf10'		0.00180784	'Pacsin1'		0.00383724	'Rragd'		0.00122735	'Srp54'		0.00256747	'Ncald'
0.00112074	'Trim28'		0.00180784	'Pacsin2'		0.00383724	'Gpr123'		0.00122735	'Synj2bp'		0.00256747	'D18Ertd653e'
0.00112074	'Timp2'		0.00180784	'Thrap4'		0.00383724	'Echdc2'		0.00122735	'Wif1'		0.00256747	'D15Ertd785e'
0.00112074	'Timp3'		0.00180784	'Psmd13'		0.00383724	'Acaa2'		0.00122735	'Zfhx1b'		0.00256747	'Setd3'
0.00112074	'Atp6v0a2'		0.00180784	'Ptk9l'		0.00383724	'Parp8'		0.00122735	'Esrra'		0.00256747	'Tspyl2'
0.00112074	'Tle1'		0.00180784	'Tiam2'		0.00383724	'Ncald'		0.00122735	'Esrrg'		0.00256747	'Ldhd'
0.00112074	'Tle3'		0.00180784	'Rnasel'		0.00383724	'D18Ertd653e'		0.00122735	'Map2k4'		0.00256747	'Rufy3'
0.00112074	'Tle4'		0.00180784	'Rnf13'		0.00383724	'D15Ertd785e'		0.00122735	'Map2k6'		0.00256747	'Txndc13'
0.00112074	'Tmod1'		0.00180784	'Sgcd'		0.00383724	'Setd3'		0.00122735	'Map3k5'		0.00256747	'Rutbc2'
0.00112074	'Tnfaip1'		0.00180784	'Slc35a1'		0.00383724	'Tspyl2'		0.00122735	'Map3k7'		0.00256747	'D13Bwg1146e'
0.00112074	'Dedd'		0.00180784	'Srp54'		0.00383724	'Ldhd'		0.00122735	'Mapk8'		0.00256747	'D11Bwg0434e'
0.00112074	'Tnnt1'		0.00180784	'Synj2bp'		0.00383724	'Rufy3'		0.00122735	'Psg16'		0.00256747	'Nxf1'
0.00112074	'Tnnt3'		0.00180784	'Wif1'		0.00383724	'Txndc13'		0.00122735	'Zfp260'		0.00256747	'Cntnap1'
0.00112074	'Tns1'		0.00180784	'Zfhx1b'		0.00383724	'Rutbc2'		0.00122735	'Homer1'		0.00256747	'Nucb2'
0.00112074	'Top2a'		0.00180784	'Esrra'		0.00383724	'D13Bwg1146e'		0.00122735	'Homer2'		0.00256747	'Hip2'
0.00112074	'Tpbg'		0.00180784	'Esrrg'		0.00383724	'D11Bwg0434e'		0.00122735	'Homer3'		0.00256747	'Nptx2'
0.00112074	'Tpd52l1'		0.00180784	'Map2k4'		0.00383724	'Nxf1'		0.00122735	'Hunk'		0.00256747	'Banp'
0.00112074	'Trh'		0.00180784	'Map2k6'		0.00383724	'Cntnap1'		0.00122735	'Ncdn'		0.00256747	'Pgrmc1'
0.00112074	'Trhr'		0.00180784	'Map3k5'		0.00383724	'Nucb2'		0.00122735	'Slc27a4'		0.00256747	'Sdcbp'
0.00112074	'Trpc4'		0.00180784	'Map3k7'		0.00383724	'Hip2'		0.00122735	'Dpysl4'		0.00256747	'Cd164'
0.00112074	'Trpc5'		0.00180784	'Mapk8'		0.00383724	'Nptx2'		0.00122735	'Abcd2'		0.00256747	'Hpcal1'
0.00112074	'Trpc6'		0.00180784	'Psg16'		0.00383724	'Banp'		0.00122735	'Pclo'		0.00256747	'Fut8'
0.00112074	'Ttc3'		0.00180784	'Zfp260'		0.00383724	'Pgrmc1'		0.00122735	'B3galt2'		0.00256747	'Blcap'
0.00112074	'Ttn'		0.00180784	'Homer1'		0.00383724	'Sdcbp'		0.00122735	'Cops4'		0.00256747	'Gria3'
0.00112074	'Tuba4'		0.00180784	'Homer2'		0.00383724	'Cd164'		0.00122735	'Cops7b'		0.00256747	'B3gnt2'
0.00112074	'Tyro3'		0.00180784	'Homer3'		0.00383724	'Hpcal1'		0.00122735	'Gprin1'		0.00256747	'Cntn6'
0.00112074	'Ube2e3'		0.00180784	'Hunk'		0.00383724	'Fut8'		0.00122735	'Ern2'		0.00256747	'Slc5a3'
0.00112074	'Ube2b'		0.00180784	'Ncdn'		0.00383724	'Blcap'		0.00122735	'St6galnac5'		0.00256747	'Sart3'
0.00112074	'Ube2g2'		0.00180784	'Slc27a4'		0.00383724	'Gria3'		0.00122735	'Vsnl1'		0.00256747	'Dscr1l1'
0.00112074	'Ube2h'		0.00180784	'Dpysl4'		0.00383724	'B3gnt2'		0.00122735	'Polk'		0.00256747	'Ngef'
0.00112074	'Ube3a'		0.00180784	'Abcd2'		0.00383724	'Cntn6'		0.00122735	'Asns'		0.00256747	'Nell2'
0.00112074	'Ugt8a'		0.00180784	'Pclo'		0.00383724	'Slc5a3'		0.00122735	'Sh3d19'		0.00256747	'Actr1a'
0.00112074	'Dpysl3'		0.00180784	'B3galt2'		0.00383724	'Sart3'		0.00122735	'Cadps'		0.00256747	'Atxn10'
0.00112074	'Unc5c'		0.00180784	'Cops4'		0.00383724	'Dscr1l1'		0.00122735	'Cart'		0.00256747	'Spag5'
0.00112074	'Utrn'		0.00180784	'Cops7b'		0.00383724	'Ngef'		0.00122735	'Trp53bp1'		0.00256747	'Dnalc4'
0.00112074	'Cdh23'		0.00180784	'Gprin1'		0.00383724	'Nell2'		0.00122735	'Pla2g7'		0.00256747	'Rasa4'
0.00112074	'Vamp1'		0.00180784	'Ern2'		0.00383724	'Actr1a'		0.00122735	'Plekhb1'		0.00256747	'Gnpnat1'
0.00112074	'Vamp2'		0.00180784	'St6galnac5'		0.00383724	'Atxn10'		0.00122735	'Gyg'		0.00256747	'Chst2'
0.00112074	'Vav2'		0.00180784	'Vsnl1'		0.00383724	'Spag5'		0.00122735	'Yme1l1'		0.00256747	'Azin1'
0.00112074	'Vdac1'		0.00180784	'Polk'		0.00383724	'Dnalc4'		0.00122735	'Mmel1'		0.00256747	'Cacng3'
0.00112074	'Vdac3'		0.00180784	'Asns'		0.00383724	'Rasa4'		0.00122735	'Mrpl39'		0.00256747	'Rfk'
0.00112074	'Slc32a1'		0.00180784	'Sh3d19'		0.00383724	'Gnpnat1'		0.00122735	'Amot'		0.00256747	'Crlf3'
0.00112074	'Vil2'		0.00180784	'Cadps'		0.00383724	'Chst2'		0.00122735	'D0H4S114'		0.00256747	'Ywhab'
0.00112074	'Vim'		0.00180784	'Cart'		0.00383724	'Azin1'		0.00122735	'Ubl4'		0.00256747	'Syt6'
0.00112074	'Vip'		0.00180784	'Trp53bp1'		0.00383724	'Cacng3'		0.00122735	'D16H22S680E'		0.00256747	'Syt7'
0.00112074	'Vipr2'		0.00180784	'Pla2g7'		0.00383724	'Rfk'		0.00122735	'Spg21'		0.00256747	'Socs6'
0.00112074	'Vldlr'		0.00180784	'Plekhb1'		0.00383724	'Crlf3'		0.00122735	'D4Wsu53e'		0.00256747	'Tbc1d8'
0.00112074	'Nrsn1'		0.00180784	'Gyg'		0.00383724	'Ywhab'		0.00122735	'D6Wsu176e'		0.00256747	'Pde3a'
0.00112074	'Wnt3'		0.00180784	'Yme1l1'		0.00383724	'Syt6'		0.00122735	'Grinl1a'		0.00256747	'St3gal6'
0.00112074	'Wnt6'		0.00180784	'Mmel1'		0.00383724	'Syt7'		0.00122735	'Ing4'		0.00256747	'Extl3'
0.00112074	'Wnt7b'		0.00180784	'Mrpl39'		0.00383724	'Socs6'		0.00122735	'Atp5o'		0.00256747	'Prdx5'
0.00112074	'Dctn6'		0.00180784	'Amot'		0.00383724	'Tbc1d8'		0.00122735	'Trim36'		0.00256747	'Fezf2'
0.00112074	'Atrx'		0.00180784	'D0H4S114'		0.00383724	'Pde3a'		0.00122735	'Tomm70a'		0.00256747	'Dscr1'
0.00112074	'Slc6a20'		0.00180784	'Ubl4'		0.00383724	'St3gal6'		0.00122735	'Ndrg3'		0.00256747	'Sfn'
0.00112074	'Siae'		0.00180784	'D16H22S680E'		0.00383724	'Extl3'		0.00122735	'Hspb7'		0.00256747	'Eef1b2'
0.00112074	'Ysk4'		0.00180784	'Spg21'		0.00383724	'Prdx5'		0.00122735	'Pmm1'		0.00256747	'Impa1'
0.00112074	'Ywhae'		0.00180784	'D4Wsu53e'		0.00383724	'Fezf2'		0.00122735	'Pde7b'		0.00256747	'Pdzrn3'
0.00112074	'Ywhag'		0.00180784	'D6Wsu176e'		0.00383724	'Dscr1'		0.00122735	'Scd3'		0.00256747	'Camkk1'
0.00112074	'Ywhah'		0.00180784	'Grinl1a'		0.00383724	'Sfn'		0.00122735	'Fbxw2'		0.00256747	'Trim3'
0.00112074	'Ywhaz'		0.00180784	'Ing4'		0.00383724	'Eef1b2'		0.00122735	'Pcsk1n'		0.00256747	'Tmem131'
0.00112074	'Plagl1'		0.00180784	'Atp5o'		0.00383724	'Impa1'		0.00122735	'Adamts8'		0.00256747	'Tcerg1'
0.00112074	'Zfp57'		0.00180784	'Trim36'		0.00383724	'Pdzrn3'		0.00122735	'Zfp330'		0.00256747	'Astn2'
0.00112074	'Zfpm2'		0.00180784	'Tomm70a'		0.00383724	'Camkk1'		0.00122735	'Fgd3'		0.00256747	'Ramp3'
0.00112074	'Zic1'		0.00180784	'Ndrg3'		0.00383724	'Trim3'		0.00122735	'Usp25'		0.00256747	'Bace2'
0.00112074	'Zim1'		0.00180784	'Hspb7'		0.00383724	'Tmem131'		0.00122735	'Rnf19'		0.00256747	'Pigp'
0.00112074	'Slc30a3'		0.00180784	'Pmm1'		0.00383724	'Tcerg1'		0.00122735	'Schip1'		0.00256747	'Olfm1'
0.00112074	'Zyx'		0.00180784	'Pde7b'		0.00383724	'Astn2'		0.00122735	'Lats2'		0.00256747	'Tro'
0.00112074	'Agtrl1'		0.00180784	'Scd3'		0.00383724	'Ramp3'		0.00122735	'Postn'		0.00256747	'Mir16'
0.00112074	'Bves'		0.00180784	'Fbxw2'		0.00383724	'Bace2'		0.00122735	'Dkkl1'		0.00256747	'Tspan5'
0.00112074	'Pappa2'		0.00180784	'Pcsk1n'		0.00383724	'Pigp'		0.00122735	'Fbxw7'		0.00256747	'Hdac7a'
0.00112074	'Dlgh2'		0.00180784	'Adamts8'		0.00383724	'Olfm1'		0.00122735	'Crim1'		0.00256747	'B230317C12Rik'
0.00112074	'Gadd45g'		0.00180784	'Zfp330'		0.00383724	'Tro'		0.00122735	'Atp8a2'		0.00256747	'Mrpl12'
0.00112074	'Gpc6'		0.00180784	'Fgd3'		0.00383724	'Mir16'		0.00122735	'Atp9b'		0.00256747	'Tera'
0.00112074	'Grem2'		0.00180784	'Usp25'		0.00383724	'Tspan5'		0.00122735	'Rgs6'		0.00256747	'Dbn1'
0.00112074	'Gtf2h2'		0.00180784	'Rnf19'		0.00383724	'Hdac7a'		0.00122735	'Dkk3'		0.00256747	'Arl2'
0.00112074	'Ly6h'		0.00180784	'Schip1'		0.00383724	'B230317C12Rik'		0.00122735	'Hs6st2'		0.00256747	'B4galt5'
0.00112074	'Lynx1'		0.00180784	'Lats2'		0.00383724	'Mrpl12'		0.00122735	'Hs6st3'		0.00256747	'Txnip'
0.00112074	'Map2k5'		0.00180784	'Postn'		0.00383724	'Tera'		0.00122735	'Sh3bgr'		0.00256747	'Net1'
0.00112074	'Mgll'		0.00180784	'Dkkl1'		0.00383724	'Dbn1'		0.00122735	'Copb2'		0.00256747	'Arl3'
0.00112074	'Odz3'		0.00180784	'Fbxw7'		0.00383724	'Arl2'		0.00122735	'Rnf10'		0.00256747	'Copz2'
0.00112074	'Pacsin1'		0.00180784	'Crim1'		0.00383724	'B4galt5'		0.00122735	'C1r'		0.00256747	'Tmeff2'
0.00112074	'Pacsin2'		0.00180784	'Atp8a2'		0.00383724	'Txnip'		0.00122735	'Galns'		0.00256747	'Tagln3'
0.00112074	'Thrap4'		0.00180784	'Atp9b'		0.00383724	'Net1'		0.00122735	'Myadm'		0.00256747	'B4galt6'
0.00112074	'Psmd13'		0.00180784	'Rgs6'		0.00383724	'Arl3'		0.00122735	'St6galnac6'		0.00256747	'Shoc2'
0.00112074	'Ptk9l'		0.00180784	'Dkk3'		0.00383724	'Copz2'		0.00122735	'Rgs14'		0.00256747	'Lepre1'
0.00112074	'Tiam2'		0.00180784	'Hs6st2'		0.00383724	'Tmeff2'		0.00122735	'Ramp1'		0.00256747	'Syncrip'
0.00112074	'Rnasel'		0.00180784	'Hs6st3'		0.00383724	'Tagln3'		0.00122735	'Saps3'		0.00256747	'Dusp14'
0.00112074	'Rnf13'		0.00180784	'Sh3bgr'		0.00383724	'B4galt6'		0.00122735	'Pvr'		0.00256747	'Pfkp'
0.00112074	'Sgcd'		0.00180784	'Copb2'		0.00383724	'Shoc2'		0.00122735	'Rragd'		0.00256747	'Mtch2'
0.00112074	'Slc35a1'		0.00180784	'Rnf10'		0.00383724	'Lepre1'		0.00122735	'Gpr123'		0.00256747	'Dstn'
0.00112074	'Srp54'		0.00180784	'C1r'		0.00383724	'Syncrip'		0.00122735	'Echdc2'		0.00256747	'Rrad'
0.00112074	'Synj2bp'		0.00180784	'Galns'		0.00383724	'Dusp14'		0.00122735	'Acaa2'		0.00256747	'Serinc1'
0.00112074	'Wif1'		0.00180784	'Myadm'		0.00383724	'Pfkp'		0.00122735	'Parp8'		0.00256747	'Arpc1a'
0.00112074	'Zfhx1b'		0.00180784	'St6galnac6'		0.00383724	'Mtch2'		0.00122735	'Ncald'		0.00256747	'Clptm1'
0.00112074	'Esrra'		0.00180784	'Rgs14'		0.00383724	'Dstn'		0.00122735	'D18Ertd653e'		0.00256747	'Foxo1'
0.00112074	'Esrrg'		0.00180784	'Ramp1'		0.00383724	'Rrad'		0.00122735	'D15Ertd785e'		0.00256747	'Kcnip3'
0.00112074	'Map2k4'		0.00180784	'Saps3'		0.00383724	'Serinc1'		0.00122735	'Setd3'		0.00256747	'AL033314'
0.00112074	'Map2k6'		0.00180784	'Pvr'		0.00383724	'Arpc1a'		0.00122735	'Tspyl2'		0.00256747	'Socs5'
0.00112074	'Map3k5'		0.00180784	'Rragd'		0.00383724	'Clptm1'		0.00122735	'Ldhd'		0.00256747	'Stmn4'
0.00112074	'Map3k7'		0.00180784	'Gpr123'		0.00383724	'Foxo1'		0.00122735	'Rufy3'		0.00256747	'Gosr2'
0.00112074	'Mapk8'		0.00180784	'Echdc2'		0.00383724	'Kcnip3'		0.00122735	'Txndc13'		0.00256747	'Tspan6'
0.00112074	'Psg16'		0.00180784	'Acaa2'		0.00383724	'AL033314'		0.00122735	'Rutbc2'		0.00256747	'Cib2'
0.00112074	'Zfp260'		0.00180784	'Parp8'		0.00383724	'Socs5'		0.00122735	'D13Bwg1146e'		0.00256747	'Rapgef4'
0.00112074	'Homer1'		0.00180784	'Ncald'		0.00383724	'Stmn4'		0.00122735	'D11Bwg0434e'		0.00256747	'Kcnd3'
0.00112074	'Homer2'		0.00180784	'D18Ertd653e'		0.00383724	'Gosr2'		0.00122735	'Nxf1'		0.00256747	'Txn2'
0.00112074	'Homer3'		0.00180784	'D15Ertd785e'		0.00383724	'Tspan6'		0.00122735	'Cntnap1'		0.00256747	'Pnkd'
0.00112074	'Hunk'		0.00180784	'Setd3'		0.00383724	'Cib2'		0.00122735	'Nucb2'		0.00256747	'Tdo2'
0.00112074	'Ncdn'		0.00180784	'Tspyl2'		0.00383724	'Rapgef4'		0.00122735	'Hip2'		0.00256747	'Rec8L1'
0.00112074	'Slc27a4'		0.00180784	'Ldhd'		0.00383724	'Kcnd3'		0.00122735	'Nptx2'		0.00256747	'Psrc1'
0.00112074	'Dpysl4'		0.00180784	'Rufy3'		0.00383724	'Txn2'		0.00122735	'Banp'		0.00256747	'Sez6l'
0.00112074	'Abcd2'		0.00180784	'Txndc13'		0.00383724	'Pnkd'		0.00122735	'Pgrmc1'		0.00256747	'Mllt11'
0.00112074	'Pclo'		0.00180784	'Rutbc2'		0.00383724	'Tdo2'		0.00122735	'Sdcbp'		0.00256747	'Arl10'
0.00112074	'B3galt2'		0.00180784	'D13Bwg1146e'		0.00383724	'Rec8L1'		0.00122735	'Cd164'		0.00256747	'Lgi1'
0.00112074	'Cops4'		0.00180784	'D11Bwg0434e'		0.00383724	'Psrc1'		0.00122735	'Hpcal1'		0.00256747	'Apba2bp'
0.00112074	'Cops7b'		0.00180784	'Nxf1'		0.00383724	'Sez6l'		0.00122735	'Fut8'		0.00256747	'Cxcl14'
0.00112074	'Gprin1'		0.00180784	'Cntnap1'		0.00383724	'Mllt11'		0.00122735	'Blcap'		0.00256747	'Icmt'
0.00112074	'Ern2'		0.00180784	'Nucb2'		0.00383724	'Arl10'		0.00122735	'Gria3'		0.00256747	'Parva'
0.00112074	'St6galnac5'		0.00180784	'Hip2'		0.00383724	'Lgi1'		0.00122735	'B3gnt2'		0.00256747	'B4galt3'
0.00112074	'Vsnl1'		0.00180784	'Nptx2'		0.00383724	'Apba2bp'		0.00122735	'Cntn6'		0.00256747	'Gabarapl1'
0.00112074	'Polk'		0.00180784	'Banp'		0.00383724	'Cxcl14'		0.00122735	'Slc5a3'		0.00256747	'Stk32c'
0.00112074	'Asns'		0.00180784	'Pgrmc1'		0.00383724	'Icmt'		0.00122735	'Sart3'		0.00256747	'Sec61a2'
0.00112074	'Sh3d19'		0.00180784	'Sdcbp'		0.00383724	'Parva'		0.00122735	'Dscr1l1'		0.00256747	'Fmnl1'
0.00112074	'Cadps'		0.00180784	'Cd164'		0.00383724	'B4galt3'		0.00122735	'Ngef'		0.00256747	'Fxyd7'
0.00112074	'Cart'		0.00180784	'Hpcal1'		0.00383724	'Gabarapl1'		0.00122735	'Nell2'		0.00256747	'Tk2'
0.00112074	'Trp53bp1'		0.00180784	'Fut8'		0.00383724	'Stk32c'		0.00122735	'Actr1a'		0.00256747	'Tesc'
0.00112074	'Pla2g7'		0.00180784	'Blcap'		0.00383724	'Sec61a2'		0.00122735	'Atxn10'		0.00256747	'Tpte2'
0.00112074	'Plekhb1'		0.00180784	'Gria3'		0.00383724	'Fmnl1'		0.00122735	'Spag5'		0.00256747	'Tbc1d1'
0.00112074	'Gyg'		0.00180784	'B3gnt2'		0.00383724	'Fxyd7'		0.00122735	'Dnalc4'		0.00256747	'Rgs20'
0.00112074	'Yme1l1'		0.00180784	'Cntn6'		0.00383724	'Tk2'		0.00122735	'Rasa4'		0.00256747	'Sorcs1'
0.00112074	'Mmel1'		0.00180784	'Slc5a3'		0.00383724	'Tesc'		0.00122735	'Gnpnat1'		0.00256747	'2900093B09Rik'
0.00112074	'Mrpl39'		0.00180784	'Sart3'		0.00383724	'Tpte2'		0.00122735	'Chst2'		0.00256747	'Extl2'
0.00112074	'Amot'		0.00180784	'Dscr1l1'		0.00383724	'Tbc1d1'		0.00122735	'Azin1'		0.00256747	'Ppp1r1a'
0.00112074	'D0H4S114'		0.00180784	'Ngef'		0.00383724	'Rgs20'		0.00122735	'Cacng3'		0.00256747	'Rab37'
0.00112074	'Ubl4'		0.00180784	'Nell2'		0.00383724	'Sorcs1'		0.00122735	'Rfk'		0.00256747	'Cacna1h'
0.00112074	'D16H22S680E'		0.00180784	'Actr1a'		0.00383724	'2900093B09Rik'		0.00122735	'Crlf3'		0.00256747	'9630031F12Rik'
0.00112074	'Spg21'		0.00180784	'Atxn10'		0.00383724	'Extl2'		0.00122735	'Ywhab'		0.00256747	'Dnaja4'
0.00112074	'D4Wsu53e'		0.00180784	'Spag5'		0.00383724	'Ppp1r1a'		0.00122735	'Syt6'		0.00256747	'Pvrl1'
0.00112074	'D6Wsu176e'		0.00180784	'Dnalc4'		0.00383724	'Rab37'		0.00122735	'Syt7'		0.00256747	'Dexi'
0.00112074	'Grinl1a'		0.00180784	'Rasa4'		0.00383724	'Cacna1h'		0.00122735	'Socs6'		0.00256747	'Nap1l5'
0.00112074	'Ing4'		0.00180784	'Gnpnat1'		0.00383724	'9630031F12Rik'		0.00122735	'Tbc1d8'		0.00256747	'Slc35b4'
0.00112074	'Atp5o'		0.00180784	'Chst2'		0.00383724	'Dnaja4'		0.00122735	'Pde3a'		0.00256747	'Chst11'
0.00112074	'Trim36'		0.00180784	'Azin1'		0.00383724	'Pvrl1'		0.00122735	'St3gal6'		0.00256747	'Ddc8'
0.00112074	'Tomm70a'		0.00180784	'Cacng3'		0.00383724	'Dexi'		0.00122735	'Extl3'		0.00256747	'0610007P14Rik'
0.00112074	'Ndrg3'		0.00180784	'Rfk'		0.00383724	'Nap1l5'		0.00122735	'Prdx5'		0.00256747	'Cri1'
0.00112074	'Hspb7'		0.00180784	'Crlf3'		0.00383724	'Slc35b4'		0.00122735	'Fezf2'		0.00256747	'Kcnmb4'
0.00112074	'Pmm1'		0.00180784	'Ywhab'		0.00383724	'Chst11'		0.00122735	'Dscr1'		0.00256747	'Pex2'
0.00112074	'Pde7b'		0.00180784	'Syt6'		0.00383724	'Ddc8'		0.00122735	'Sfn'		0.00256747	'Pvrl3'
0.00112074	'Scd3'		0.00180784	'Syt7'		0.00383724	'0610007P14Rik'		0.00122735	'Eef1b2'		0.00256747	'Sh3rf1'
0.00112074	'Fbxw2'		0.00180784	'Socs6'		0.00383724	'Cri1'		0.00122735	'Impa1'		0.00256747	'Moxd1'
0.00112074	'Pcsk1n'		0.00180784	'Tbc1d8'		0.00383724	'Kcnmb4'		0.00122735	'Pdzrn3'		0.00256747	'Usp14'
0.00112074	'Adamts8'		0.00180784	'Pde3a'		0.00383724	'Pex2'		0.00122735	'Camkk1'		0.00256747	'Zfp191'
0.00112074	'Zfp330'		0.00180784	'St3gal6'		0.00383724	'Pvrl3'		0.00122735	'Trim3'		0.00256747	'Bhlhb5'
0.00112074	'Fgd3'		0.00180784	'Extl3'		0.00383724	'Sh3rf1'		0.00122735	'Tmem131'		0.00256747	'Tpm3'
0.00112074	'Usp25'		0.00180784	'Prdx5'		0.00383724	'Moxd1'		0.00122735	'Tcerg1'		0.00256747	'Midn'
0.00112074	'Rnf19'		0.00180784	'Fezf2'		0.00383724	'Usp14'		0.00122735	'Astn2'		0.00256747	'Pcbp3'
0.00112074	'Schip1'		0.00180784	'Dscr1'		0.00383724	'Zfp191'		0.00122735	'Ramp3'		0.00256747	'Fxyd6'
0.00112074	'Lats2'		0.00180784	'Sfn'		0.00383724	'Bhlhb5'		0.00122735	'Bace2'		0.00256747	'Nek7'
0.00112074	'Postn'		0.00180784	'Eef1b2'		0.00383724	'Tpm3'		0.00122735	'Pigp'		0.00256747	'Ccbp2'
0.00112074	'Dkkl1'		0.00180784	'Impa1'		0.00383724	'Midn'		0.00122735	'Olfm1'		0.00256747	'Fign'
0.00112074	'Fbxw7'		0.00180784	'Pdzrn3'		0.00383724	'Pcbp3'		0.00122735	'Tro'		0.00256747	'Donson'
0.00112074	'Crim1'		0.00180784	'Camkk1'		0.00383724	'Fxyd6'		0.00122735	'Mir16'		0.00256747	'Il1rapl2'
0.00112074	'Atp8a2'		0.00180784	'Trim3'		0.00383724	'Nek7'		0.00122735	'Tspan5'		0.00256747	'Doc2g'
0.00112074	'Atp9b'		0.00180784	'Tmem131'		0.00383724	'Ccbp2'		0.00122735	'Hdac7a'		0.00256747	'Syt9'
0.00112074	'Rgs6'		0.00180784	'Tcerg1'		0.00383724	'Fign'		0.00122735	'B230317C12Rik'		0.00256747	'Gucy1a3'
0.00112074	'Dkk3'		0.00180784	'Astn2'		0.00383724	'Donson'		0.00122735	'Mrpl12'		0.00256747	'Trpv4'
0.00112074	'Hs6st2'		0.00180784	'Ramp3'		0.00383724	'Il1rapl2'		0.00122735	'Tera'		0.00256747	'Dusp10'
0.00112074	'Hs6st3'		0.00180784	'Bace2'		0.00383724	'Doc2g'		0.00122735	'Dbn1'		0.00256747	'Ube4b'
0.00112074	'Sh3bgr'		0.00180784	'Pigp'		0.00383724	'Syt9'		0.00122735	'Arl2'		0.00256747	'Slc29a1'
0.00112074	'Copb2'		0.00180784	'Olfm1'		0.00383724	'Gucy1a3'		0.00122735	'B4galt5'		0.00256747	'Gmfb'
0.00112074	'Rnf10'		0.00180784	'Tro'		0.00383724	'Trpv4'		0.00122735	'Txnip'		0.00256747	'Slc5a7'
0.00112074	'C1r'		0.00180784	'Mir16'		0.00383724	'Dusp10'		0.00122735	'Net1'		0.00256747	'Syne1'
0.00112074	'Galns'		0.00180784	'Tspan5'		0.00383724	'Ube4b'		0.00122735	'Arl3'		0.00256747	'Nrgn'
0.00112074	'Myadm'		0.00180784	'Hdac7a'		0.00383724	'Slc29a1'		0.00122735	'Copz2'		0.00256747	'Smoc2'
0.00112074	'St6galnac6'		0.00180784	'B230317C12Rik'		0.00383724	'Gmfb'		0.00122735	'Tmeff2'		0.00256747	'Smoc1'
0.00112074	'Rgs14'		0.00180784	'Mrpl12'		0.00383724	'Slc5a7'		0.00122735	'Tagln3'		0.00256747	'Clstn2'
0.00112074	'Ramp1'		0.00180784	'Tera'		0.00383724	'Syne1'		0.00122735	'B4galt6'		0.00256747	'Gpr35'
0.00112074	'Saps3'		0.00180784	'Dbn1'		0.00383724	'Nrgn'		0.00122735	'Shoc2'		0.00256747	'Ctsz'
0.00112074	'Pvr'		0.00180784	'Arl2'		0.00383724	'Smoc2'		0.00122735	'Lepre1'		0.00256747	'Sv2b'
0.00112074	'Rragd'		0.00180784	'B4galt5'		0.00383724	'Smoc1'		0.00122735	'Syncrip'		0.00256747	'Ngb'
0.00112074	'Gpr123'		0.00180784	'Txnip'		0.00383724	'Clstn2'		0.00122735	'Dusp14'		0.00256747	'Gprc5b'
0.00112074	'Echdc2'		0.00180784	'Net1'		0.00383724	'Gpr35'		0.00122735	'Pfkp'		0.00256747	'Gng13'
0.00112074	'Acaa2'		0.00180784	'Arl3'		0.00383724	'Ctsz'		0.00122735	'Mtch2'		0.00256747	'Fndc4'
0.00112074	'Parp8'		0.00180784	'Copz2'		0.00383724	'Sv2b'		0.00122735	'Dstn'		0.00256747	'Sirt2'
0.00112074	'Ncald'		0.00180784	'Tmeff2'		0.00383724	'Ngb'		0.00122735	'Rrad'		0.00256747	'Polr1e'
0.00112074	'D18Ertd653e'		0.00180784	'Tagln3'		0.00383724	'Gprc5b'		0.00122735	'Serinc1'		0.00256747	'Gpr85'
0.00112074	'D15Ertd785e'		0.00180784	'B4galt6'		0.00383724	'Gng13'		0.00122735	'Arpc1a'		0.00256747	'Dip2a'
0.00112074	'Setd3'		0.00180784	'Shoc2'		0.00383724	'Fndc4'		0.00122735	'Clptm1'		0.00256747	'Ndst4'
0.00112074	'Tspyl2'		0.00180784	'Lepre1'		0.00383724	'Sirt2'		0.00122735	'Foxo1'		0.00256747	'Scube1'
0.00112074	'Ldhd'		0.00180784	'Syncrip'		0.00383724	'Polr1e'		0.00122735	'Kcnip3'		0.00256747	'Rpl23'
0.00112074	'Rufy3'		0.00180784	'Dusp14'		0.00383724	'Gpr85'		0.00122735	'AL033314'		0.00256747	'Rtn4r'
0.00112074	'Txndc13'		0.00180784	'Pfkp'		0.00383724	'Dip2a'		0.00122735	'Socs5'		0.00256747	'Arl6ip5'
0.00112074	'Rutbc2'		0.00180784	'Mtch2'		0.00383724	'Ndst4'		0.00122735	'Stmn4'		0.00256747	'Vps35'
0.00112074	'D13Bwg1146e'		0.00180784	'Dstn'		0.00383724	'Scube1'		0.00122735	'Gosr2'		0.00256747	'Dpysl5'
0.00112074	'D11Bwg0434e'		0.00180784	'Rrad'		0.00383724	'Rpl23'		0.00122735	'Tspan6'		0.00256747	'Asb4'
0.00112074	'Nxf1'		0.00180784	'Serinc1'		0.00383724	'Rtn4r'		0.00122735	'Cib2'		0.00256747	'1810009M01Rik'
0.00112074	'Cntnap1'		0.00180784	'Arpc1a'		0.00383724	'Arl6ip5'		0.00122735	'Rapgef4'		0.00256747	'B230120H23Rik'
0.00112074	'Nucb2'		0.00180784	'Clptm1'		0.00383724	'Vps35'		0.00122735	'Kcnd3'		0.00256747	'Cubn'
0.00112074	'Hip2'		0.00180784	'Foxo1'		0.00383724	'Dpysl5'		0.00122735	'Txn2'		0.00256747	'Sostdc1'
0.00112074	'Nptx2'		0.00180784	'Kcnip3'		0.00383724	'Asb4'		0.00122735	'Pnkd'		0.00256747	'Mrpl54'
0.00112074	'Banp'		0.00180784	'AL033314'		0.00383724	'1810009M01Rik'		0.00122735	'Tdo2'		0.00256747	'0610011I04Rik'
0.00112074	'Pgrmc1'		0.00180784	'Socs5'		0.00383724	'B230120H23Rik'		0.00122735	'Rec8L1'		0.00256747	'Gng11'
0.00112074	'Sdcbp'		0.00180784	'Stmn4'		0.00383724	'Cubn'		0.00122735	'Psrc1'		0.00256747	'Chchd3'
0.00112074	'Cd164'		0.00180784	'Gosr2'		0.00383724	'Sostdc1'		0.00122735	'Sez6l'		0.00256747	'Abhd6'
0.00112074	'Hpcal1'		0.00180784	'Tspan6'		0.00383724	'Mrpl54'		0.00122735	'Mllt11'		0.00256747	'Ghitm'
0.00112074	'Fut8'		0.00180784	'Cib2'		0.00383724	'0610011I04Rik'		0.00122735	'Arl10'		0.00256747	'Tmed3'
0.00112074	'Blcap'		0.00180784	'Rapgef4'		0.00383724	'Gng11'		0.00122735	'Lgi1'		0.00256747	'Cox7b'
0.00112074	'Gria3'		0.00180784	'Kcnd3'		0.00383724	'Chchd3'		0.00122735	'Apba2bp'		0.00256747	'Ufc1'
0.00112074	'B3gnt2'		0.00180784	'Txn2'		0.00383724	'Abhd6'		0.00122735	'Cxcl14'		0.00256747	'Pop4'
0.00112074	'Cntn6'		0.00180784	'Pnkd'		0.00383724	'Ghitm'		0.00122735	'Icmt'		0.00256747	'Arfl4'
0.00112074	'Slc5a3'		0.00180784	'Tdo2'		0.00383724	'Tmed3'		0.00122735	'Parva'		0.00256747	'1110033J19Rik'
0.00112074	'Sart3'		0.00180784	'Rec8L1'		0.00383724	'Cox7b'		0.00122735	'B4galt3'		0.00256747	'1110037F02Rik'
0.00112074	'Dscr1l1'		0.00180784	'Psrc1'		0.00383724	'Ufc1'		0.00122735	'Gabarapl1'		0.00256747	'Pycrl'
0.00112074	'Ngef'		0.00180784	'Sez6l'		0.00383724	'Pop4'		0.00122735	'Stk32c'		0.00256747	'Nenf'
0.00112074	'Nell2'		0.00180784	'Mllt11'		0.00383724	'Arfl4'		0.00122735	'Sec61a2'		0.00256747	'Sc4mol'
0.00112074	'Actr1a'		0.00180784	'Arl10'		0.00383724	'1110033J19Rik'		0.00122735	'Fmnl1'		0.00256747	'Eif1ay'
0.00112074	'Atxn10'		0.00180784	'Lgi1'		0.00383724	'1110037F02Rik'		0.00122735	'Fxyd7'		0.00256747	'1500019G21Rik'
0.00112074	'Spag5'		0.00180784	'Apba2bp'		0.00383724	'Pycrl'		0.00122735	'Tk2'		0.00256747	'Alg5'
0.00112074	'Dnalc4'		0.00180784	'Cxcl14'		0.00383724	'Nenf'		0.00122735	'Tesc'		0.00256747	'Ssr2'
0.00112074	'Rasa4'		0.00180784	'Icmt'		0.00383724	'Sc4mol'		0.00122735	'Tpte2'		0.00256747	'Nicn1'
0.00112074	'Gnpnat1'		0.00180784	'Parva'		0.00383724	'Eif1ay'		0.00122735	'Tbc1d1'		0.00256747	'1810030J14Rik'
0.00112074	'Chst2'		0.00180784	'B4galt3'		0.00383724	'1500019G21Rik'		0.00122735	'Rgs20'		0.00256747	'2610017I09Rik'
0.00112074	'Azin1'		0.00180784	'Gabarapl1'		0.00383724	'Alg5'		0.00122735	'Sorcs1'		0.00256747	'2410005O16Rik'
0.00112074	'Cacng3'		0.00180784	'Stk32c'		0.00383724	'Ssr2'		0.00122735	'2900093B09Rik'		0.00256747	'Isoc1'
0.00112074	'Rfk'		0.00180784	'Sec61a2'		0.00383724	'Nicn1'		0.00122735	'Extl2'		0.00256747	'2310004L02Rik'
0.00112074	'Crlf3'		0.00180784	'Fmnl1'		0.00383724	'1810030J14Rik'		0.00122735	'Ppp1r1a'		0.00256747	'Dhrs7'
0.00112074	'Ywhab'		0.00180784	'Fxyd7'		0.00383724	'2610017I09Rik'		0.00122735	'Rab37'		0.00256747	'Ppp1r7'
0.00112074	'Syt6'		0.00180784	'Tk2'		0.00383724	'2410005O16Rik'		0.00122735	'Cacna1h'		0.00256747	'Tsfm'
0.00112074	'Syt7'		0.00180784	'Tesc'		0.00383724	'Isoc1'		0.00122735	'9630031F12Rik'		0.00256747	'Nudt2'
0.00112074	'Socs6'		0.00180784	'Tpte2'		0.00383724	'2310004L02Rik'		0.00122735	'Dnaja4'		0.00256747	'Polr2e'
0.00112074	'Tbc1d8'		0.00180784	'Tbc1d1'		0.00383724	'Dhrs7'		0.00122735	'Pvrl1'		0.00256747	'Cyc1'
0.00112074	'Pde3a'		0.00180784	'Rgs20'		0.00383724	'Ppp1r7'		0.00122735	'Dexi'		0.00256747	'2810405K02Rik'
0.00112074	'St3gal6'		0.00180784	'Sorcs1'		0.00383724	'Tsfm'		0.00122735	'Nap1l5'		0.00256747	'Usmg5'
0.00112074	'Extl3'		0.00180784	'2900093B09Rik'		0.00383724	'Nudt2'		0.00122735	'Slc35b4'		0.00256747	'Rpl15'
0.00112074	'Prdx5'		0.00180784	'Extl2'		0.00383724	'Polr2e'		0.00122735	'Chst11'		0.00256747	'Rps21'
0.00112074	'Fezf2'		0.00180784	'Ppp1r1a'		0.00383724	'Cyc1'		0.00122735	'Ddc8'		0.00256747	'Pomp'
0.00112074	'Dscr1'		0.00180784	'Rab37'		0.00383724	'2810405K02Rik'		0.00122735	'0610007P14Rik'		0.00256747	'Adamtsl5'
0.00112074	'Sfn'		0.00180784	'Cacna1h'		0.00383724	'Usmg5'		0.00122735	'Cri1'		0.00256747	'2010106G01Rik'
0.00112074	'Eef1b2'		0.00180784	'9630031F12Rik'		0.00383724	'Rpl15'		0.00122735	'Kcnmb4'		0.00256747	'Uqcrh'
0.00112074	'Impa1'		0.00180784	'Dnaja4'		0.00383724	'Rps21'		0.00122735	'Pex2'		0.00256747	'Exosc1'
0.00112074	'Pdzrn3'		0.00180784	'Pvrl1'		0.00383724	'Pomp'		0.00122735	'Pvrl3'		0.00256747	'Uqcr'
0.00112074	'Camkk1'		0.00180784	'Dexi'		0.00383724	'Adamtsl5'		0.00122735	'Sh3rf1'		0.00256747	'Hiatl1'
0.00112074	'Trim3'		0.00180784	'Nap1l5'		0.00383724	'2010106G01Rik'		0.00122735	'Moxd1'		0.00256747	'Lix1'
0.00112074	'Tmem131'		0.00180784	'Slc35b4'		0.00383724	'Uqcrh'		0.00122735	'Usp14'		0.00256747	'Tmem41a'
0.00112074	'Tcerg1'		0.00180784	'Chst11'		0.00383724	'Exosc1'		0.00122735	'Zfp191'		0.00256747	'Sorcs3'
0.00112074	'Astn2'		0.00180784	'Ddc8'		0.00383724	'Uqcr'		0.00122735	'Bhlhb5'		0.00256747	'Uqcrfs1'
0.00112074	'Ramp3'		0.00180784	'0610007P14Rik'		0.00383724	'Hiatl1'		0.00122735	'Tpm3'		0.00256747	'Actr2'
0.00112074	'Bace2'		0.00180784	'Cri1'		0.00383724	'Lix1'		0.00122735	'Midn'		0.00256747	'Kcng4'
0.00112074	'Pigp'		0.00180784	'Kcnmb4'		0.00383724	'Tmem41a'		0.00122735	'Pcbp3'		0.00256747	'4931406I20Rik'
0.00112074	'Olfm1'		0.00180784	'Pex2'		0.00383724	'Sorcs3'		0.00122735	'Fxyd6'		0.00256747	'Cntnap2'
0.00112074	'Tro'		0.00180784	'Pvrl3'		0.00383724	'Uqcrfs1'		0.00122735	'Nek7'		0.00256747	'9130422G05Rik'
0.00112074	'Mir16'		0.00180784	'Sh3rf1'		0.00383724	'Actr2'		0.00122735	'Ccbp2'		0.00256747	'Ppp1r2'
0.00112074	'Tspan5'		0.00180784	'Moxd1'		0.00383724	'Kcng4'		0.00122735	'Fign'		0.00256747	'Tcf25'
0.00112074	'Hdac7a'		0.00180784	'Usp14'		0.00383724	'4931406I20Rik'		0.00122735	'Donson'		0.00256747	'Tanc1'
0.00112074	'B230317C12Rik'		0.00180784	'Zfp191'		0.00383724	'Cntnap2'		0.00122735	'Il1rapl2'		0.00256747	'Lztr1'
0.00112074	'Mrpl12'		0.00180784	'Bhlhb5'		0.00383724	'9130422G05Rik'		0.00122735	'Doc2g'		0.00256747	'Hmg20a'
0.00112074	'Tera'		0.00180784	'Tpm3'		0.00383724	'Ppp1r2'		0.00122735	'Syt9'		0.00256747	'Cpne8'
0.00112074	'Dbn1'		0.00180784	'Midn'		0.00383724	'Tcf25'		0.00122735	'Gucy1a3'		0.00256747	'Bzw1'
0.00112074	'Arl2'		0.00180784	'Pcbp3'		0.00383724	'Tanc1'		0.00122735	'Trpv4'		0.00256747	'Lman2'
0.00112074	'B4galt5'		0.00180784	'Fxyd6'		0.00383724	'Lztr1'		0.00122735	'Dusp10'		0.00256747	'Prpf38b'
0.00112074	'Txnip'		0.00180784	'Nek7'		0.00383724	'Hmg20a'		0.00122735	'Ube4b'		0.00256747	'Pqlc1'
0.00112074	'Net1'		0.00180784	'Ccbp2'		0.00383724	'Cpne8'		0.00122735	'Slc29a1'		0.00256747	'Txndc14'
0.00112074	'Arl3'		0.00180784	'Fign'		0.00383724	'Bzw1'		0.00122735	'Gmfb'		0.00256747	'Ssbp2'
0.00112074	'Copz2'		0.00180784	'Donson'		0.00383724	'Lman2'		0.00122735	'Slc5a7'		0.00256747	'Pole4'
0.00112074	'Tmeff2'		0.00180784	'Il1rapl2'		0.00383724	'Prpf38b'		0.00122735	'Syne1'		0.00256747	'Psmd5'
0.00112074	'Tagln3'		0.00180784	'Doc2g'		0.00383724	'Pqlc1'		0.00122735	'Nrgn'		0.00256747	'Uqcrc2'
0.00112074	'B4galt6'		0.00180784	'Syt9'		0.00383724	'Txndc14'		0.00122735	'Smoc2'		0.00256747	'Rpl11'
0.00112074	'Shoc2'		0.00180784	'Gucy1a3'		0.00383724	'Ssbp2'		0.00122735	'Smoc1'		0.00256747	'Oxct1'
0.00112074	'Lepre1'		0.00180784	'Trpv4'		0.00383724	'Pole4'		0.00122735	'Clstn2'		0.00256747	'Gtpbp9'
0.00112074	'Syncrip'		0.00180784	'Dusp10'		0.00383724	'Psmd5'		0.00122735	'Gpr35'		0.00256747	'2810432L12Rik'
0.00112074	'Dusp14'		0.00180784	'Ube4b'		0.00383724	'Uqcrc2'		0.00122735	'Ctsz'		0.00256747	'Dynlrb1'
0.00112074	'Pfkp'		0.00180784	'Slc29a1'		0.00383724	'Rpl11'		0.00122735	'Sv2b'		0.00256747	'1700019N12Rik'
0.00112074	'Mtch2'		0.00180784	'Gmfb'		0.00383724	'Oxct1'		0.00122735	'Ngb'		0.00256747	'Ctnnbip1'
0.00112074	'Dstn'		0.00180784	'Slc5a7'		0.00383724	'Gtpbp9'		0.00122735	'Gprc5b'		0.00256747	'Gatm'
0.00112074	'Rrad'		0.00180784	'Syne1'		0.00383724	'2810432L12Rik'		0.00122735	'Gng13'		0.00256747	'Dynlt3'
0.00112074	'Serinc1'		0.00180784	'Nrgn'		0.00383724	'Dynlrb1'		0.00122735	'Fndc4'		0.00256747	'Tomm34'
0.00112074	'Arpc1a'		0.00180784	'Smoc2'		0.00383724	'1700019N12Rik'		0.00122735	'Sirt2'		0.00256747	'Smarca2'
0.00112074	'Clptm1'		0.00180784	'Smoc1'		0.00383724	'Ctnnbip1'		0.00122735	'Polr1e'		0.00256747	'Bxdc1'
0.00112074	'Foxo1'		0.00180784	'Clstn2'		0.00383724	'Gatm'		0.00122735	'Gpr85'		0.00256747	'Lass4'
0.00112074	'Kcnip3'		0.00180784	'Gpr35'		0.00383724	'Dynlt3'		0.00122735	'Dip2a'		0.00256747	'Zswim6'
0.00112074	'AL033314'		0.00180784	'Ctsz'		0.00383724	'Tomm34'		0.00122735	'Ndst4'		0.00256747	'Ndufb8'
0.00112074	'Socs5'		0.00180784	'Sv2b'		0.00383724	'Smarca2'		0.00122735	'Scube1'		0.00256747	'Ndufa10'
0.00112074	'Stmn4'		0.00180784	'Ngb'		0.00383724	'Bxdc1'		0.00122735	'Rpl23'		0.00256747	'3110023B02Rik'
0.00112074	'Gosr2'		0.00180784	'Gprc5b'		0.00383724	'Lass4'		0.00122735	'Rtn4r'		0.00256747	'Rab3c'
0.00112074	'Tspan6'		0.00180784	'Gng13'		0.00383724	'Zswim6'		0.00122735	'Arl6ip5'		0.00256747	'Gprasp1'
0.00112074	'Cib2'		0.00180784	'Fndc4'		0.00383724	'Ndufb8'		0.00122735	'Vps35'		0.00256747	'1700037H04Rik'
0.00112074	'Rapgef4'		0.00180784	'Sirt2'		0.00383724	'Ndufa10'		0.00122735	'Dpysl5'		0.00256747	'4833420G17Rik'
0.00112074	'Kcnd3'		0.00180784	'Polr1e'		0.00383724	'3110023B02Rik'		0.00122735	'Asb4'		0.00256747	'Erp29'
0.00112074	'Txn2'		0.00180784	'Gpr85'		0.00383724	'Rab3c'		0.00122735	'1810009M01Rik'		0.00256747	'Nts'
0.00112074	'Pnkd'		0.00180784	'Dip2a'		0.00383724	'Gprasp1'		0.00122735	'B230120H23Rik'		0.00256747	'3632451O06Rik'
0.00112074	'Tdo2'		0.00180784	'Ndst4'		0.00383724	'1700037H04Rik'		0.00122735	'Cubn'		0.00256747	'Dhdds'
0.00112074	'Rec8L1'		0.00180784	'Scube1'		0.00383724	'4833420G17Rik'		0.00122735	'Sostdc1'		0.00256747	'Plxdc2'
0.00112074	'Psrc1'		0.00180784	'Rpl23'		0.00383724	'Erp29'		0.00122735	'Mrpl54'		0.00256747	'1200007D18Rik'
0.00112074	'Sez6l'		0.00180784	'Rtn4r'		0.00383724	'Nts'		0.00122735	'0610011I04Rik'		0.00256747	'Nvl'
0.00112074	'Mllt11'		0.00180784	'Arl6ip5'		0.00383724	'3632451O06Rik'		0.00122735	'Gng11'		0.00256747	'Decr1'
0.00112074	'Arl10'		0.00180784	'Vps35'		0.00383724	'Dhdds'		0.00122735	'Chchd3'		0.00256747	'Pdcl'
0.00112074	'Lgi1'		0.00180784	'Dpysl5'		0.00383724	'Plxdc2'		0.00122735	'Abhd6'		0.00256747	'1200011I18Rik'
0.00112074	'Apba2bp'		0.00180784	'Asb4'		0.00383724	'1200007D18Rik'		0.00122735	'Ghitm'		0.00256747	'Ero1lb'
0.00112074	'Cxcl14'		0.00180784	'1810009M01Rik'		0.00383724	'Nvl'		0.00122735	'Tmed3'		0.00256747	'2310005P05Rik'
0.00112074	'Icmt'		0.00180784	'B230120H23Rik'		0.00383724	'Decr1'		0.00122735	'Cox7b'		0.00256747	'Dhx40'
0.00112074	'Parva'		0.00180784	'Cubn'		0.00383724	'Pdcl'		0.00122735	'Ufc1'		0.00256747	'Kctd4'
0.00112074	'B4galt3'		0.00180784	'Sostdc1'		0.00383724	'1200011I18Rik'		0.00122735	'Pop4'		0.00256747	'Fgfr1op2'
0.00112074	'Gabarapl1'		0.00180784	'Mrpl54'		0.00383724	'Ero1lb'		0.00122735	'Arfl4'		0.00256747	'Uqcrb'
0.00112074	'Stk32c'		0.00180784	'0610011I04Rik'		0.00383724	'2310005P05Rik'		0.00122735	'1110033J19Rik'		0.00256747	'Mfap1'
0.00112074	'Sec61a2'		0.00180784	'Gng11'		0.00383724	'Dhx40'		0.00122735	'1110037F02Rik'		0.00256747	'Ppfibp1'
0.00112074	'Fmnl1'		0.00180784	'Chchd3'		0.00383724	'Kctd4'		0.00122735	'Pycrl'		0.00256747	'Dock6'
0.00112074	'Fxyd7'		0.00180784	'Abhd6'		0.00383724	'Fgfr1op2'		0.00122735	'Nenf'		0.00256747	'Tmem35'
0.00112074	'Tk2'		0.00180784	'Ghitm'		0.00383724	'Uqcrb'		0.00122735	'Sc4mol'		0.00256747	'Mgat4c'
0.00112074	'Tesc'		0.00180784	'Tmed3'		0.00383724	'Mfap1'		0.00122735	'Eif1ay'		0.00256747	'Dusp6'
0.00112074	'Tpte2'		0.00180784	'Cox7b'		0.00383724	'Ppfibp1'		0.00122735	'1500019G21Rik'		0.00256747	'2310026E23Rik'
0.00112074	'Tbc1d1'		0.00180784	'Ufc1'		0.00383724	'Dock6'		0.00122735	'Alg5'		0.00256747	'Sdhb'
0.00112074	'Rgs20'		0.00180784	'Pop4'		0.00383724	'Tmem35'		0.00122735	'Ssr2'		0.00256747	'Rnf149'
0.00112074	'Sorcs1'		0.00180784	'Arfl4'		0.00383724	'Mgat4c'		0.00122735	'Nicn1'		0.00256747	'Kirrel3'
0.00112074	'2900093B09Rik'		0.00180784	'1110033J19Rik'		0.00383724	'Dusp6'		0.00122735	'1810030J14Rik'		0.00256747	'Mansc1'
0.00112074	'Extl2'		0.00180784	'1110037F02Rik'		0.00383724	'2310026E23Rik'		0.00122735	'2610017I09Rik'		0.00256747	'Samsn1'
0.00112074	'Ppp1r1a'		0.00180784	'Pycrl'		0.00383724	'Sdhb'		0.00122735	'2410005O16Rik'		0.00256747	'Hemk2'
0.00112074	'Rab37'		0.00180784	'Nenf'		0.00383724	'Rnf149'		0.00122735	'Isoc1'		0.00256747	'Dgat2'
0.00112074	'Cacna1h'		0.00180784	'Sc4mol'		0.00383724	'Kirrel3'		0.00122735	'2310004L02Rik'		0.00256747	'1110031B06Rik'
0.00112074	'9630031F12Rik'		0.00180784	'Eif1ay'		0.00383724	'Mansc1'		0.00122735	'Dhrs7'		0.00256747	'Rer1'
0.00112074	'Dnaja4'		0.00180784	'1500019G21Rik'		0.00383724	'Samsn1'		0.00122735	'Ppp1r7'		0.00256747	'Atg3'
0.00112074	'Pvrl1'		0.00180784	'Alg5'		0.00383724	'Hemk2'		0.00122735	'Tsfm'		0.00256747	'S100a16'
0.00112074	'Dexi'		0.00180784	'Ssr2'		0.00383724	'Dgat2'		0.00122735	'Nudt2'		0.00256747	'Slc25a11'
0.00112074	'Nap1l5'		0.00180784	'Nicn1'		0.00383724	'1110031B06Rik'		0.00122735	'Polr2e'		0.00256747	'Paip2'
0.00112074	'Slc35b4'		0.00180784	'1810030J14Rik'		0.00383724	'Rer1'		0.00122735	'Cyc1'		0.00256747	'2410018C20Rik'
0.00112074	'Chst11'		0.00180784	'2610017I09Rik'		0.00383724	'Atg3'		0.00122735	'2810405K02Rik'		0.00256747	'Rprm'
0.00112074	'Ddc8'		0.00180784	'2410005O16Rik'		0.00383724	'S100a16'		0.00122735	'Usmg5'		0.00256747	'Tmem33'
0.00112074	'0610007P14Rik'		0.00180784	'Isoc1'		0.00383724	'Slc25a11'		0.00122735	'Rpl15'		0.00256747	'Tmem66'
0.00112074	'Cri1'		0.00180784	'2310004L02Rik'		0.00383724	'Paip2'		0.00122735	'Rps21'		0.00256747	'Rbm18'
0.00112074	'Kcnmb4'		0.00180784	'Dhrs7'		0.00383724	'2410018C20Rik'		0.00122735	'Pomp'		0.00256747	'Ufm1'
0.00112074	'Pex2'		0.00180784	'Ppp1r7'		0.00383724	'Rprm'		0.00122735	'Adamtsl5'		0.00256747	'1700020C11Rik'
0.00112074	'Pvrl3'		0.00180784	'Tsfm'		0.00383724	'Tmem33'		0.00122735	'2010106G01Rik'		0.00256747	'Gipc1'
0.00112074	'Sh3rf1'		0.00180784	'Nudt2'		0.00383724	'Tmem66'		0.00122735	'Uqcrh'		0.00256747	'Ppap2b'
0.00112074	'Moxd1'		0.00180784	'Polr2e'		0.00383724	'Rbm18'		0.00122735	'Exosc1'		0.00256747	'Mesdc2'
0.00112074	'Usp14'		0.00180784	'Cyc1'		0.00383724	'Ufm1'		0.00122735	'Uqcr'		0.00256747	'Tomm20'
0.00112074	'Zfp191'		0.00180784	'2810405K02Rik'		0.00383724	'1700020C11Rik'		0.00122735	'Hiatl1'		0.00256747	'Npc2'
0.00112074	'Bhlhb5'		0.00180784	'Usmg5'		0.00383724	'Gipc1'		0.00122735	'Lix1'		0.00256747	'2700055K07Rik'
0.00112074	'Tpm3'		0.00180784	'Rpl15'		0.00383724	'Ppap2b'		0.00122735	'Tmem41a'		0.00256747	'Atp2b1'
0.00112074	'Midn'		0.00180784	'Rps21'		0.00383724	'Mesdc2'		0.00122735	'Sorcs3'		0.00256747	'Btbd14a'
0.00112074	'Pcbp3'		0.00180784	'Pomp'		0.00383724	'Tomm20'		0.00122735	'Uqcrfs1'		0.00256747	'Trap1'
0.00112074	'Fxyd6'		0.00180784	'Adamtsl5'		0.00383724	'Npc2'		0.00122735	'Actr2'		0.00256747	'2810417M05Rik'
0.00112074	'Nek7'		0.00180784	'2010106G01Rik'		0.00383724	'2700055K07Rik'		0.00122735	'Kcng4'		0.00256747	'Nmb'
0.00112074	'Ccbp2'		0.00180784	'Uqcrh'		0.00383724	'Atp2b1'		0.00122735	'4931406I20Rik'		0.00256747	'E130307M08Rik'
0.00112074	'Fign'		0.00180784	'Exosc1'		0.00383724	'Btbd14a'		0.00122735	'Cntnap2'		0.00256747	'D11Ertd333e'
0.00112074	'Donson'		0.00180784	'Uqcr'		0.00383724	'Trap1'		0.00122735	'9130422G05Rik'		0.00256747	'Pdzd2'
0.00112074	'Il1rapl2'		0.00180784	'Hiatl1'		0.00383724	'2810417M05Rik'		0.00122735	'Ppp1r2'		0.00256747	'Sdccag3'
0.00112074	'Doc2g'		0.00180784	'Lix1'		0.00383724	'Nmb'		0.00122735	'Tcf25'		0.00256747	'Kdelr1'
0.00112074	'Syt9'		0.00180784	'Tmem41a'		0.00383724	'E130307M08Rik'		0.00122735	'Tanc1'		0.00256747	'Gpr177'
0.00112074	'Gucy1a3'		0.00180784	'Sorcs3'		0.00383724	'D11Ertd333e'		0.00122735	'Lztr1'		0.00256747	'A930038C07Rik'
0.00112074	'Trpv4'		0.00180784	'Uqcrfs1'		0.00383724	'Pdzd2'		0.00122735	'Hmg20a'		0.00256747	'Cgnl1'
0.00112074	'Dusp10'		0.00180784	'Actr2'		0.00383724	'Sdccag3'		0.00122735	'Cpne8'		0.00256747	'Rnaset2'
0.00112074	'Ube4b'		0.00180784	'Kcng4'		0.00383724	'Kdelr1'		0.00122735	'Bzw1'		0.00256747	'Hsbp1'
0.00112074	'Slc29a1'		0.00180784	'4931406I20Rik'		0.00383724	'Gpr177'		0.00122735	'Lman2'		0.00256747	'2410066E13Rik'
0.00112074	'Gmfb'		0.00180784	'Cntnap2'		0.00383724	'A930038C07Rik'		0.00122735	'Prpf38b'		0.00256747	'Tmem86b'
0.00112074	'Slc5a7'		0.00180784	'9130422G05Rik'		0.00383724	'Cgnl1'		0.00122735	'Pqlc1'		0.00256747	'Agpat4'
0.00112074	'Syne1'		0.00180784	'Ppp1r2'		0.00383724	'Rnaset2'		0.00122735	'Txndc14'		0.00256747	'Stt3b'
0.00112074	'Nrgn'		0.00180784	'Tcf25'		0.00383724	'Hsbp1'		0.00122735	'Ssbp2'		0.00256747	'Crip2'
0.00112074	'Smoc2'		0.00180784	'Tanc1'		0.00383724	'2410066E13Rik'		0.00122735	'Pole4'		0.00256747	'0610010D24Rik'
0.00112074	'Smoc1'		0.00180784	'Lztr1'		0.00383724	'Tmem86b'		0.00122735	'Psmd5'		0.00256747	'Nrn1'
0.00112074	'Clstn2'		0.00180784	'Hmg20a'		0.00383724	'Agpat4'		0.00122735	'Uqcrc2'		0.00256747	'Steap3'
0.00112074	'Gpr35'		0.00180784	'Cpne8'		0.00383724	'Stt3b'		0.00122735	'Rpl11'		0.00256747	'Tspan11'
0.00112074	'Ctsz'		0.00180784	'Bzw1'		0.00383724	'Crip2'		0.00122735	'Oxct1'		0.00256747	'Eml1'
0.00112074	'Sv2b'		0.00180784	'Lman2'		0.00383724	'0610010D24Rik'		0.00122735	'Gtpbp9'		0.00256747	'Gpr155'
0.00112074	'Ngb'		0.00180784	'Prpf38b'		0.00383724	'Nrn1'		0.00122735	'2810432L12Rik'		0.00256747	'Tmem109'
0.00112074	'Gprc5b'		0.00180784	'Pqlc1'		0.00383724	'Steap3'		0.00122735	'Dynlrb1'		0.00256747	'Rtn4'
0.00112074	'Gng13'		0.00180784	'Txndc14'		0.00383724	'Tspan11'		0.00122735	'1700019N12Rik'		0.00256747	'Cthrc1'
0.00112074	'Fndc4'		0.00180784	'Ssbp2'		0.00383724	'Eml1'		0.00122735	'Ctnnbip1'		0.00256747	'Tm2d3'
0.00112074	'Sirt2'		0.00180784	'Pole4'		0.00383724	'Gpr155'		0.00122735	'Gatm'		0.00256747	'Trim37'
0.00112074	'Polr1e'		0.00180784	'Psmd5'		0.00383724	'Tmem109'		0.00122735	'Dynlt3'		0.00256747	'Lrrc16'
0.00112074	'Gpr85'		0.00180784	'Uqcrc2'		0.00383724	'Rtn4'		0.00122735	'Tomm34'		0.00256747	'Anln'
0.00112074	'Dip2a'		0.00180784	'Rpl11'		0.00383724	'Cthrc1'		0.00122735	'Smarca2'		0.00256747	'Rreb1'
0.00112074	'Ndst4'		0.00180784	'Oxct1'		0.00383724	'Tm2d3'		0.00122735	'Bxdc1'		0.00256747	'ORF19'
0.00112074	'Scube1'		0.00180784	'Gtpbp9'		0.00383724	'Trim37'		0.00122735	'Lass4'		0.00256747	'Atp6v1c2'
0.00112074	'Rpl23'		0.00180784	'2810432L12Rik'		0.00383724	'Lrrc16'		0.00122735	'Zswim6'		0.00256747	'Elovl5'
0.00112074	'Rtn4r'		0.00180784	'Dynlrb1'		0.00383724	'Anln'		0.00122735	'Ndufb8'		0.00256747	'Zfand2b'
0.00112074	'Arl6ip5'		0.00180784	'1700019N12Rik'		0.00383724	'Rreb1'		0.00122735	'Ndufa10'		0.00256747	'Tulp4'
0.00112074	'Vps35'		0.00180784	'Ctnnbip1'		0.00383724	'ORF19'		0.00122735	'3110023B02Rik'		0.00256747	'1190002N15Rik'
0.00112074	'Dpysl5'		0.00180784	'Gatm'		0.00383724	'Atp6v1c2'		0.00122735	'Rab3c'		0.00256747	'Rnf122'
0.00112074	'Asb4'		0.00180784	'Dynlt3'		0.00383724	'Elovl5'		0.00122735	'Gprasp1'		0.00256747	'Rasl11b'
0.00112074	'1810009M01Rik'		0.00180784	'Tomm34'		0.00383724	'Zfand2b'		0.00122735	'1700037H04Rik'		0.00256747	'Chst8'
0.00112074	'B230120H23Rik'		0.00180784	'Smarca2'		0.00383724	'Tulp4'		0.00122735	'4833420G17Rik'		0.00256747	'Eif1b'
0.00112074	'Cubn'		0.00180784	'Bxdc1'		0.00383724	'1190002N15Rik'		0.00122735	'Erp29'		0.00256747	'Haghl'
0.00112074	'Sostdc1'		0.00180784	'Lass4'		0.00383724	'Rnf122'		0.00122735	'Nts'		0.00256747	'Cab39l'
0.00112074	'Mrpl54'		0.00180784	'Zswim6'		0.00383724	'Rasl11b'		0.00122735	'3632451O06Rik'		0.00256747	'1500032L24Rik'
0.00112074	'0610011I04Rik'		0.00180784	'Ndufb8'		0.00383724	'Chst8'		0.00122735	'Dhdds'		0.00256747	'Triap1'
0.00112074	'Gng11'		0.00180784	'Ndufa10'		0.00383724	'Eif1b'		0.00122735	'Plxdc2'		0.00256747	'Psmd11'
0.00112074	'Chchd3'		0.00180784	'3110023B02Rik'		0.00383724	'Haghl'		0.00122735	'1200007D18Rik'		0.00256747	'Gmppa'
0.00112074	'Abhd6'		0.00180784	'Rab3c'		0.00383724	'Cab39l'		0.00122735	'Nvl'		0.00256747	'Stoml1'
0.00112074	'Ghitm'		0.00180784	'Gprasp1'		0.00383724	'1500032L24Rik'		0.00122735	'Decr1'		0.00256747	'Kbtbd3'
0.00112074	'Tmed3'		0.00180784	'1700037H04Rik'		0.00383724	'Triap1'		0.00122735	'Pdcl'		0.00256747	'1810031K17Rik'
0.00112074	'Cox7b'		0.00180784	'4833420G17Rik'		0.00383724	'Psmd11'		0.00122735	'1200011I18Rik'		0.00256747	'Pacrg'
0.00112074	'Ufc1'		0.00180784	'Erp29'		0.00383724	'Gmppa'		0.00122735	'Ero1lb'		0.00256747	'Efcbp1'
0.00112074	'Pop4'		0.00180784	'Nts'		0.00383724	'Stoml1'		0.00122735	'2310005P05Rik'		0.00256747	'2310001H12Rik'
0.00112074	'Arfl4'		0.00180784	'3632451O06Rik'		0.00383724	'Kbtbd3'		0.00122735	'Dhx40'		0.00256747	'2300002D11Rik'
0.00112074	'1110033J19Rik'		0.00180784	'Dhdds'		0.00383724	'1810031K17Rik'		0.00122735	'Kctd4'		0.00256747	'2310036D04Rik'
0.00112074	'1110037F02Rik'		0.00180784	'Plxdc2'		0.00383724	'Pacrg'		0.00122735	'Fgfr1op2'		0.00256747	'Pitrm1'
0.00112074	'Pycrl'		0.00180784	'1200007D18Rik'		0.00383724	'Efcbp1'		0.00122735	'Uqcrb'		0.00256747	'Dapk1'
0.00112074	'Nenf'		0.00180784	'Nvl'		0.00383724	'2310001H12Rik'		0.00122735	'Mfap1'		0.00256747	'Exosc8'
0.00112074	'Sc4mol'		0.00180784	'Decr1'		0.00383724	'2300002D11Rik'		0.00122735	'Ppfibp1'		0.00256747	'Pir'
0.00112074	'Eif1ay'		0.00180784	'Pdcl'		0.00383724	'2310036D04Rik'		0.00122735	'Dock6'		0.00256747	'Usp46'
0.00112074	'1500019G21Rik'		0.00180784	'1200011I18Rik'		0.00383724	'Pitrm1'		0.00122735	'Tmem35'		0.00256747	'Ms4a6b'
0.00112074	'Alg5'		0.00180784	'Ero1lb'		0.00383724	'Dapk1'		0.00122735	'Mgat4c'		0.00256747	'Thrap6'
0.00112074	'Ssr2'		0.00180784	'2310005P05Rik'		0.00383724	'Exosc8'		0.00122735	'Dusp6'		0.00256747	'1810048P08Rik'
0.00112074	'Nicn1'		0.00180784	'Dhx40'		0.00383724	'Pir'		0.00122735	'2310026E23Rik'		0.00256747	'Rab3b'
0.00112074	'1810030J14Rik'		0.00180784	'Kctd4'		0.00383724	'Usp46'		0.00122735	'Sdhb'		0.00256747	'Nt5dc2'
0.00112074	'2610017I09Rik'		0.00180784	'Fgfr1op2'		0.00383724	'Ms4a6b'		0.00122735	'Rnf149'		0.00256747	'Acot7'
0.00112074	'2410005O16Rik'		0.00180784	'Uqcrb'		0.00383724	'Thrap6'		0.00122735	'Kirrel3'		0.00256747	'Lysmd2'
0.00112074	'Isoc1'		0.00180784	'Mfap1'		0.00383724	'1810048P08Rik'		0.00122735	'Mansc1'		0.00256747	'Dpf3'
0.00112074	'2310004L02Rik'		0.00180784	'Ppfibp1'		0.00383724	'Rab3b'		0.00122735	'Samsn1'		0.00256747	'Ogfrl1'
0.00112074	'Dhrs7'		0.00180784	'Dock6'		0.00383724	'Nt5dc2'		0.00122735	'Hemk2'		0.00256747	'Bhlhb9'
0.00112074	'Ppp1r7'		0.00180784	'Tmem35'		0.00383724	'Acot7'		0.00122735	'Dgat2'		0.00256747	'2700038N03Rik'
0.00112074	'Tsfm'		0.00180784	'Mgat4c'		0.00383724	'Lysmd2'		0.00122735	'1110031B06Rik'		0.00256747	'2600003E23Rik'
0.00112074	'Nudt2'		0.00180784	'Dusp6'		0.00383724	'Dpf3'		0.00122735	'Rer1'		0.00256747	'2600005N12Rik'
0.00112074	'Polr2e'		0.00180784	'2310026E23Rik'		0.00383724	'Ogfrl1'		0.00122735	'Atg3'		0.00256747	'Kcnip1'
0.00112074	'Cyc1'		0.00180784	'Sdhb'		0.00383724	'Bhlhb9'		0.00122735	'S100a16'		0.00256747	'1700010C24Rik'
0.00112074	'2810405K02Rik'		0.00180784	'Rnf149'		0.00383724	'2700038N03Rik'		0.00122735	'Slc25a11'		0.00256747	'2610018G03Rik'
0.00112074	'Usmg5'		0.00180784	'Kirrel3'		0.00383724	'2600003E23Rik'		0.00122735	'Paip2'		0.00256747	'Megf10'
0.00112074	'Rpl15'		0.00180784	'Mansc1'		0.00383724	'2600005N12Rik'		0.00122735	'2410018C20Rik'		0.00256747	'Zdhhc2'
0.00112074	'Rps21'		0.00180784	'Samsn1'		0.00383724	'Kcnip1'		0.00122735	'Rprm'		0.00256747	'5730469M10Rik'
0.00112074	'Pomp'		0.00180784	'Hemk2'		0.00383724	'1700010C24Rik'		0.00122735	'Tmem33'		0.00256747	'Tcerg1l'
0.00112074	'Adamtsl5'		0.00180784	'Dgat2'		0.00383724	'2610018G03Rik'		0.00122735	'Tmem66'		0.00256747	'Filip1'
0.00112074	'2010106G01Rik'		0.00180784	'1110031B06Rik'		0.00383724	'Megf10'		0.00122735	'Rbm18'		0.00256747	'Crsp7'
0.00112074	'Uqcrh'		0.00180784	'Rer1'		0.00383724	'Zdhhc2'		0.00122735	'Ufm1'		0.00256747	'5730507A09Rik'
0.00112074	'Exosc1'		0.00180784	'Atg3'		0.00383724	'5730469M10Rik'		0.00122735	'1700020C11Rik'		0.00256747	'BC033915'
0.00112074	'Uqcr'		0.00180784	'S100a16'		0.00383724	'Tcerg1l'		0.00122735	'Gipc1'		0.00256747	'Gpr125'
0.00112074	'Hiatl1'		0.00180784	'Slc25a11'		0.00383724	'Filip1'		0.00122735	'Ppap2b'		0.00256747	'Nos1ap'
0.00112074	'Lix1'		0.00180784	'Paip2'		0.00383724	'Crsp7'		0.00122735	'Mesdc2'		0.00256747	'Tspan2'
0.00112074	'Tmem41a'		0.00180784	'2410018C20Rik'		0.00383724	'5730507A09Rik'		0.00122735	'Tomm20'		0.00256747	'Gpr173'
0.00112074	'Sorcs3'		0.00180784	'Rprm'		0.00383724	'BC033915'		0.00122735	'Npc2'		0.00256747	'Pgrmc2'
0.00112074	'Uqcrfs1'		0.00180784	'Tmem33'		0.00383724	'Gpr125'		0.00122735	'2700055K07Rik'		0.00256747	'P2ry12'
0.00112074	'Actr2'		0.00180784	'Tmem66'		0.00383724	'Nos1ap'		0.00122735	'Atp2b1'		0.00256747	'4921517B04Rik'
0.00112074	'Kcng4'		0.00180784	'Rbm18'		0.00383724	'Tspan2'		0.00122735	'Btbd14a'		0.00256747	'Phyhipl'
0.00112074	'4931406I20Rik'		0.00180784	'Ufm1'		0.00383724	'Gpr173'		0.00122735	'Trap1'		0.00256747	'Nsun7'
0.00112074	'Cntnap2'		0.00180784	'1700020C11Rik'		0.00383724	'Pgrmc2'		0.00122735	'2810417M05Rik'		0.00256747	'Pgm2l1'
0.00112074	'9130422G05Rik'		0.00180784	'Gipc1'		0.00383724	'P2ry12'		0.00122735	'Nmb'		0.00256747	'Phf6'
0.00112074	'Ppp1r2'		0.00180784	'Ppap2b'		0.00383724	'4921517B04Rik'		0.00122735	'E130307M08Rik'		0.00256747	'Pcgf6'
0.00112074	'Tcf25'		0.00180784	'Mesdc2'		0.00383724	'Phyhipl'		0.00122735	'D11Ertd333e'		0.00256747	'Rfx4'
0.00112074	'Tanc1'		0.00180784	'Tomm20'		0.00383724	'Nsun7'		0.00122735	'Pdzd2'		0.00256747	'4933417O08Rik'
0.00112074	'Lztr1'		0.00180784	'Npc2'		0.00383724	'Pgm2l1'		0.00122735	'Sdccag3'		0.00256747	'Nudt4'
0.00112074	'Hmg20a'		0.00180784	'2700055K07Rik'		0.00383724	'Phf6'		0.00122735	'Kdelr1'		0.00256747	'Cage1'
0.00112074	'Cpne8'		0.00180784	'Atp2b1'		0.00383724	'Pcgf6'		0.00122735	'Gpr177'		0.00256747	'Arhgap26'
0.00112074	'Bzw1'		0.00180784	'Btbd14a'		0.00383724	'Rfx4'		0.00122735	'A930038C07Rik'		0.00256747	'Tbc1d9'
0.00112074	'Lman2'		0.00180784	'Trap1'		0.00383724	'4933417O08Rik'		0.00122735	'Cgnl1'		0.00256747	'Rassf8'
0.00112074	'Prpf38b'		0.00180784	'2810417M05Rik'		0.00383724	'Nudt4'		0.00122735	'Rnaset2'		0.00256747	'Wdr31'
0.00112074	'Pqlc1'		0.00180784	'Nmb'		0.00383724	'Cage1'		0.00122735	'Hsbp1'		0.00256747	'Col24a1'
0.00112074	'Txndc14'		0.00180784	'E130307M08Rik'		0.00383724	'Arhgap26'		0.00122735	'2410066E13Rik'		0.00256747	'Chd6'
0.00112074	'Ssbp2'		0.00180784	'D11Ertd333e'		0.00383724	'Tbc1d9'		0.00122735	'Tmem86b'		0.00256747	'Wrb'
0.00112074	'Pole4'		0.00180784	'Pdzd2'		0.00383724	'Rassf8'		0.00122735	'Agpat4'		0.00256747	'Ptk7'
0.00112074	'Psmd5'		0.00180784	'Sdccag3'		0.00383724	'Wdr31'		0.00122735	'Stt3b'		0.00256747	'9030409G11Rik'
0.00112074	'Uqcrc2'		0.00180784	'Kdelr1'		0.00383724	'Col24a1'		0.00122735	'Crip2'		0.00256747	'Fbxo9'
0.00112074	'Rpl11'		0.00180784	'Gpr177'		0.00383724	'Chd6'		0.00122735	'0610010D24Rik'		0.00256747	'8430436L14Rik'
0.00112074	'Oxct1'		0.00180784	'A930038C07Rik'		0.00383724	'Wrb'		0.00122735	'Nrn1'		0.00256747	'Gdpd2'
0.00112074	'Gtpbp9'		0.00180784	'Cgnl1'		0.00383724	'Ptk7'		0.00122735	'Steap3'		0.00256747	'Pogk'
0.00112074	'2810432L12Rik'		0.00180784	'Rnaset2'		0.00383724	'9030409G11Rik'		0.00122735	'Tspan11'		0.00256747	'4833414E09Rik'
0.00112074	'Dynlrb1'		0.00180784	'Hsbp1'		0.00383724	'Fbxo9'		0.00122735	'Eml1'		0.00256747	'Rarres2'
0.00112074	'1700019N12Rik'		0.00180784	'2410066E13Rik'		0.00383724	'8430436L14Rik'		0.00122735	'Gpr155'		0.00256747	'0610010F05Rik'
0.00112074	'Ctnnbip1'		0.00180784	'Tmem86b'		0.00383724	'Gdpd2'		0.00122735	'Tmem109'		0.00256747	'Atp5h'
0.00112074	'Gatm'		0.00180784	'Agpat4'		0.00383724	'Pogk'		0.00122735	'Rtn4'		0.00256747	'Galnt14'
0.00112074	'Dynlt3'		0.00180784	'Stt3b'		0.00383724	'4833414E09Rik'		0.00122735	'Cthrc1'		0.00256747	'Tmem25'
0.00112074	'Tomm34'		0.00180784	'Crip2'		0.00383724	'Rarres2'		0.00122735	'Tm2d3'		0.00256747	'Slc41a3'
0.00112074	'Smarca2'		0.00180784	'0610010D24Rik'		0.00383724	'0610010F05Rik'		0.00122735	'Trim37'		0.00256747	'Rgs12'
0.00112074	'Bxdc1'		0.00180784	'Nrn1'		0.00383724	'Atp5h'		0.00122735	'Lrrc16'		0.00256747	'Susd2'
0.00112074	'Lass4'		0.00180784	'Steap3'		0.00383724	'Galnt14'		0.00122735	'Anln'		0.00256747	'Tmem24'
0.00112074	'Zswim6'		0.00180784	'Tspan11'		0.00383724	'Tmem25'		0.00122735	'Rreb1'		0.00256747	'Isyna1'
0.00112074	'Ndufb8'		0.00180784	'Eml1'		0.00383724	'Slc41a3'		0.00122735	'ORF19'		0.00256747	'Slc16a14'
0.00112074	'Ndufa10'		0.00180784	'Gpr155'		0.00383724	'Rgs12'		0.00122735	'Atp6v1c2'		0.00256747	'Ptcd1'
0.00112074	'3110023B02Rik'		0.00180784	'Tmem109'		0.00383724	'Susd2'		0.00122735	'Elovl5'		0.00256747	'Nup93'
0.00112074	'Rab3c'		0.00180784	'Rtn4'		0.00383724	'Tmem24'		0.00122735	'Zfand2b'		0.00256747	'2310003H01Rik'
0.00112074	'Gprasp1'		0.00180784	'Cthrc1'		0.00383724	'Isyna1'		0.00122735	'Tulp4'		0.00256747	'Epn3'
0.00112074	'1700037H04Rik'		0.00180784	'Tm2d3'		0.00383724	'Slc16a14'		0.00122735	'1190002N15Rik'		0.00256747	'2310010M24Rik'
0.00112074	'4833420G17Rik'		0.00180784	'Trim37'		0.00383724	'Ptcd1'		0.00122735	'Rnf122'		0.00256747	'Tmem106b'
0.00112074	'Erp29'		0.00180784	'Lrrc16'		0.00383724	'Nup93'		0.00122735	'Rasl11b'		0.00256747	'Endod1'
0.00112074	'Nts'		0.00180784	'Anln'		0.00383724	'2310003H01Rik'		0.00122735	'Chst8'		0.00256747	'Ppp2r2a'
0.00112074	'3632451O06Rik'		0.00180784	'Rreb1'		0.00383724	'Epn3'		0.00122735	'Eif1b'		0.00256747	'Slc39a5'
0.00112074	'Dhdds'		0.00180784	'ORF19'		0.00383724	'2310010M24Rik'		0.00122735	'Haghl'		0.00256747	'Synpr'
0.00112074	'Plxdc2'		0.00180784	'Atp6v1c2'		0.00383724	'Tmem106b'		0.00122735	'Cab39l'		0.00256747	'Cotl1'
0.00112074	'1200007D18Rik'		0.00180784	'Elovl5'		0.00383724	'Endod1'		0.00122735	'1500032L24Rik'		0.00256747	'Sulf2'
0.00112074	'Nvl'		0.00180784	'Zfand2b'		0.00383724	'Ppp2r2a'		0.00122735	'Triap1'		0.00256747	'2010008E23Rik'
0.00112074	'Decr1'		0.00180784	'Tulp4'		0.00383724	'Slc39a5'		0.00122735	'Psmd11'		0.00256747	'2610019F03Rik'
0.00112074	'Pdcl'		0.00180784	'1190002N15Rik'		0.00383724	'Synpr'		0.00122735	'Gmppa'		0.00256747	'2610019A05Rik'
0.00112074	'1200011I18Rik'		0.00180784	'Rnf122'		0.00383724	'Cotl1'		0.00122735	'Stoml1'		0.00256747	'Tmem163'
0.00112074	'Ero1lb'		0.00180784	'Rasl11b'		0.00383724	'Sulf2'		0.00122735	'Kbtbd3'		0.00256747	'Skiv2l2'
0.00112074	'2310005P05Rik'		0.00180784	'Chst8'		0.00383724	'2010008E23Rik'		0.00122735	'1810031K17Rik'		0.00256747	'Otud6b'
0.00112074	'Dhx40'		0.00180784	'Eif1b'		0.00383724	'2610019F03Rik'		0.00122735	'Pacrg'		0.00256747	'Nkd2'
0.00112074	'Kctd4'		0.00180784	'Haghl'		0.00383724	'2610019A05Rik'		0.00122735	'Efcbp1'		0.00256747	'1810041L15Rik'
0.00112074	'Fgfr1op2'		0.00180784	'Cab39l'		0.00383724	'Tmem163'		0.00122735	'2310001H12Rik'		0.00256747	'Fryl'
0.00112074	'Uqcrb'		0.00180784	'1500032L24Rik'		0.00383724	'Skiv2l2'		0.00122735	'2300002D11Rik'		0.00256747	'Asb6'
0.00112074	'Mfap1'		0.00180784	'Triap1'		0.00383724	'Otud6b'		0.00122735	'2310036D04Rik'		0.00256747	'Dusp3'
0.00112074	'Ppfibp1'		0.00180784	'Psmd11'		0.00383724	'Nkd2'		0.00122735	'Pitrm1'		0.00256747	'3010001K23Rik'
0.00112074	'Dock6'		0.00180784	'Gmppa'		0.00383724	'1810041L15Rik'		0.00122735	'Dapk1'		0.00256747	'Plcd3'
0.00112074	'Tmem35'		0.00180784	'Stoml1'		0.00383724	'Fryl'		0.00122735	'Exosc8'		0.00256747	'Hsdl2'
0.00112074	'Mgat4c'		0.00180784	'Kbtbd3'		0.00383724	'Asb6'		0.00122735	'Pir'		0.00256747	'Tspyl4'
0.00112074	'Dusp6'		0.00180784	'1810031K17Rik'		0.00383724	'Dusp3'		0.00122735	'Usp46'		0.00256747	'2700045P11Rik'
0.00112074	'2310026E23Rik'		0.00180784	'Pacrg'		0.00383724	'3010001K23Rik'		0.00122735	'Ms4a6b'		0.00256747	'Uaca'
0.00112074	'Sdhb'		0.00180784	'Efcbp1'		0.00383724	'Plcd3'		0.00122735	'Thrap6'		0.00256747	'Lypd1'
0.00112074	'Rnf149'		0.00180784	'2310001H12Rik'		0.00383724	'Hsdl2'		0.00122735	'1810048P08Rik'		0.00256747	'Pdia5'
0.00112074	'Kirrel3'		0.00180784	'2300002D11Rik'		0.00383724	'Tspyl4'		0.00122735	'Rab3b'		0.00256747	'Adipor1'
0.00112074	'Mansc1'		0.00180784	'2310036D04Rik'		0.00383724	'2700045P11Rik'		0.00122735	'Nt5dc2'		0.00256747	'2810439F02Rik'
0.00112074	'Samsn1'		0.00180784	'Pitrm1'		0.00383724	'Uaca'		0.00122735	'Acot7'		0.00256747	'2810457I06Rik'
0.00112074	'Hemk2'		0.00180784	'Dapk1'		0.00383724	'Lypd1'		0.00122735	'Lysmd2'		0.00256747	'Crtac1'
0.00112074	'Dgat2'		0.00180784	'Exosc8'		0.00383724	'Pdia5'		0.00122735	'Dpf3'		0.00256747	'2810458H16Rik'
0.00112074	'1110031B06Rik'		0.00180784	'Pir'		0.00383724	'Adipor1'		0.00122735	'Ogfrl1'		0.00256747	'Kctd17'
0.00112074	'Rer1'		0.00180784	'Usp46'		0.00383724	'2810439F02Rik'		0.00122735	'Bhlhb9'		0.00256747	'Setd5'
0.00112074	'Atg3'		0.00180784	'Ms4a6b'		0.00383724	'2810457I06Rik'		0.00122735	'2700038N03Rik'		0.00256747	'Spock3'
0.00112074	'S100a16'		0.00180784	'Thrap6'		0.00383724	'Crtac1'		0.00122735	'2600003E23Rik'		0.00256747	'2900042E01Rik'
0.00112074	'Slc25a11'		0.00180784	'1810048P08Rik'		0.00383724	'2810458H16Rik'		0.00122735	'2600005N12Rik'		0.00256747	'2900041A09Rik'
0.00112074	'Paip2'		0.00180784	'Rab3b'		0.00383724	'Kctd17'		0.00122735	'Kcnip1'		0.00256747	'Slc17a7'
0.00112074	'2410018C20Rik'		0.00180784	'Nt5dc2'		0.00383724	'Setd5'		0.00122735	'1700010C24Rik'		0.00256747	'Cnih3'
0.00112074	'Rprm'		0.00180784	'Acot7'		0.00383724	'Spock3'		0.00122735	'2610018G03Rik'		0.00256747	'Ttc9b'
0.00112074	'Tmem33'		0.00180784	'Lysmd2'		0.00383724	'2900042E01Rik'		0.00122735	'Megf10'		0.00256747	'3110004L20Rik'
0.00112074	'Tmem66'		0.00180784	'Dpf3'		0.00383724	'2900041A09Rik'		0.00122735	'Zdhhc2'		0.00256747	'Pcdh18'
0.00112074	'Rbm18'		0.00180784	'Ogfrl1'		0.00383724	'Slc17a7'		0.00122735	'5730469M10Rik'		0.00256747	'Fezf1'
0.00112074	'Ufm1'		0.00180784	'Bhlhb9'		0.00383724	'Cnih3'		0.00122735	'Tcerg1l'		0.00256747	'3110082D06Rik'
0.00112074	'1700020C11Rik'		0.00180784	'2700038N03Rik'		0.00383724	'Ttc9b'		0.00122735	'Filip1'		0.00256747	'2610110G12Rik'
0.00112074	'Gipc1'		0.00180784	'2600003E23Rik'		0.00383724	'3110004L20Rik'		0.00122735	'Crsp7'		0.00256747	'Setd7'
0.00112074	'Ppap2b'		0.00180784	'2600005N12Rik'		0.00383724	'Pcdh18'		0.00122735	'5730507A09Rik'		0.00256747	'Ddit4l'
0.00112074	'Mesdc2'		0.00180784	'Kcnip1'		0.00383724	'Fezf1'		0.00122735	'BC033915'		0.00256747	'Rhobtb3'
0.00112074	'Tomm20'		0.00180784	'1700010C24Rik'		0.00383724	'3110082D06Rik'		0.00122735	'Gpr125'		0.00256747	'Dcbld2'
0.00112074	'Npc2'		0.00180784	'2610018G03Rik'		0.00383724	'2610110G12Rik'		0.00122735	'Nos1ap'		0.00256747	'Hspa12a'
0.00112074	'2700055K07Rik'		0.00180784	'Megf10'		0.00383724	'Setd7'		0.00122735	'Tspan2'		0.00256747	'Glipr1'
0.00112074	'Atp2b1'		0.00180784	'Zdhhc2'		0.00383724	'Ddit4l'		0.00122735	'Gpr173'		0.00256747	'Psd'
0.00112074	'Btbd14a'		0.00180784	'5730469M10Rik'		0.00383724	'Rhobtb3'		0.00122735	'Pgrmc2'		0.00256747	'1110008P14Rik'
0.00112074	'Trap1'		0.00180784	'Tcerg1l'		0.00383724	'Dcbld2'		0.00122735	'P2ry12'		0.00256747	'Whrn'
0.00112074	'2810417M05Rik'		0.00180784	'Filip1'		0.00383724	'Hspa12a'		0.00122735	'4921517B04Rik'		0.00256747	'Thap1'
0.00112074	'Nmb'		0.00180784	'Crsp7'		0.00383724	'Glipr1'		0.00122735	'Phyhipl'		0.00256747	'Atp6v1d'
0.00112074	'E130307M08Rik'		0.00180784	'5730507A09Rik'		0.00383724	'Psd'		0.00122735	'Nsun7'		0.00256747	'Slc35b2'
0.00112074	'D11Ertd333e'		0.00180784	'BC033915'		0.00383724	'1110008P14Rik'		0.00122735	'Pgm2l1'		0.00256747	'4930431J08Rik'
0.00112074	'Pdzd2'		0.00180784	'Gpr125'		0.00383724	'Whrn'		0.00122735	'Phf6'		0.00256747	'Btbd11'
0.00112074	'Sdccag3'		0.00180784	'Nos1ap'		0.00383724	'Thap1'		0.00122735	'Pcgf6'		0.00256747	'Rap2b'
0.00112074	'Kdelr1'		0.00180784	'Tspan2'		0.00383724	'Atp6v1d'		0.00122735	'Rfx4'		0.00256747	'Steap2'
0.00112074	'Gpr177'		0.00180784	'Gpr173'		0.00383724	'Slc35b2'		0.00122735	'4933417O08Rik'		0.00256747	'Arpp21'
0.00112074	'A930038C07Rik'		0.00180784	'Pgrmc2'		0.00383724	'4930431J08Rik'		0.00122735	'Nudt4'		0.00256747	'Rbm19'
0.00112074	'Cgnl1'		0.00180784	'P2ry12'		0.00383724	'Btbd11'		0.00122735	'Cage1'		0.00256747	'Krt80'
0.00112074	'Rnaset2'		0.00180784	'4921517B04Rik'		0.00383724	'Rap2b'		0.00122735	'Arhgap26'		0.00256747	'Sec14l1'
0.00112074	'Hsbp1'		0.00180784	'Phyhipl'		0.00383724	'Steap2'		0.00122735	'Tbc1d9'		0.00256747	'Nudt9'
0.00112074	'2410066E13Rik'		0.00180784	'Nsun7'		0.00383724	'Arpp21'		0.00122735	'Rassf8'		0.00256747	'Ccdc3'
0.00112074	'Tmem86b'		0.00180784	'Pgm2l1'		0.00383724	'Rbm19'		0.00122735	'Wdr31'		0.00256747	'Acsl3'
0.00112074	'Agpat4'		0.00180784	'Phf6'		0.00383724	'Krt80'		0.00122735	'Col24a1'		0.00256747	'Paqr8'
0.00112074	'Stt3b'		0.00180784	'Pcgf6'		0.00383724	'Sec14l1'		0.00122735	'Chd6'		0.00256747	'Mterfd3'
0.00112074	'Crip2'		0.00180784	'Rfx4'		0.00383724	'Nudt9'		0.00122735	'Wrb'		0.00256747	'Cyld'
0.00112074	'0610010D24Rik'		0.00180784	'4933417O08Rik'		0.00383724	'Ccdc3'		0.00122735	'Ptk7'		0.00256747	'Usp20'
0.00112074	'Nrn1'		0.00180784	'Nudt4'		0.00383724	'Acsl3'		0.00122735	'9030409G11Rik'		0.00256747	'Hod'
0.00112074	'Steap3'		0.00180784	'Cage1'		0.00383724	'Paqr8'		0.00122735	'Fbxo9'		0.00256747	'4631427C17Rik'
0.00112074	'Tspan11'		0.00180784	'Arhgap26'		0.00383724	'Mterfd3'		0.00122735	'8430436L14Rik'		0.00256747	'Lrrtm1'
0.00112074	'Eml1'		0.00180784	'Tbc1d9'		0.00383724	'Cyld'		0.00122735	'Gdpd2'		0.00256747	'4933440J22Rik'
0.00112074	'Gpr155'		0.00180784	'Rassf8'		0.00383724	'Usp20'		0.00122735	'Pogk'		0.00256747	'Osbpl10'
0.00112074	'Tmem109'		0.00180784	'Wdr31'		0.00383724	'Hod'		0.00122735	'4833414E09Rik'		0.00256747	'Neto2'
0.00112074	'Rtn4'		0.00180784	'Col24a1'		0.00383724	'4631427C17Rik'		0.00122735	'Rarres2'		0.00256747	'8430415E04Rik'
0.00112074	'Cthrc1'		0.00180784	'Chd6'		0.00383724	'Lrrtm1'		0.00122735	'0610010F05Rik'		0.00256747	'Npal3'
0.00112074	'Tm2d3'		0.00180784	'Wrb'		0.00383724	'4933440J22Rik'		0.00122735	'Atp5h'		0.00256747	'Cds1'
0.00112074	'Trim37'		0.00180784	'Ptk7'		0.00383724	'Osbpl10'		0.00122735	'Galnt14'		0.00256747	'Spsb1'
0.00112074	'Lrrc16'		0.00180784	'9030409G11Rik'		0.00383724	'Neto2'		0.00122735	'Tmem25'		0.00256747	'S100pbp'
0.00112074	'Anln'		0.00180784	'Fbxo9'		0.00383724	'8430415E04Rik'		0.00122735	'Slc41a3'		0.00256747	'4930451C15Rik'
0.00112074	'Rreb1'		0.00180784	'8430436L14Rik'		0.00383724	'Npal3'		0.00122735	'Rgs12'		0.00256747	'Dhcr24'
0.00112074	'ORF19'		0.00180784	'Gdpd2'		0.00383724	'Cds1'		0.00122735	'Susd2'		0.00256747	'Glt8d2'
0.00112074	'Atp6v1c2'		0.00180784	'Pogk'		0.00383724	'Spsb1'		0.00122735	'Tmem24'		0.00256747	'Tmem65'
0.00112074	'Elovl5'		0.00180784	'4833414E09Rik'		0.00383724	'S100pbp'		0.00122735	'Isyna1'		0.00256747	'Purg'
0.00112074	'Zfand2b'		0.00180784	'Rarres2'		0.00383724	'4930451C15Rik'		0.00122735	'Slc16a14'		0.00256747	'Sv2c'
0.00112074	'Tulp4'		0.00180784	'0610010F05Rik'		0.00383724	'Dhcr24'		0.00122735	'Ptcd1'		0.00256747	'Dusp18'
0.00112074	'1190002N15Rik'		0.00180784	'Atp5h'		0.00383724	'Glt8d2'		0.00122735	'Nup93'		0.00256747	'Josd3'
0.00112074	'Rnf122'		0.00180784	'Galnt14'		0.00383724	'Tmem65'		0.00122735	'2310003H01Rik'		0.00256747	'Arhgap12'
0.00112074	'Rasl11b'		0.00180784	'Tmem25'		0.00383724	'Purg'		0.00122735	'Epn3'		0.00256747	'Igfbpl1'
0.00112074	'Chst8'		0.00180784	'Slc41a3'		0.00383724	'Sv2c'		0.00122735	'2310010M24Rik'		0.00256747	'1700001E04Rik'
0.00112074	'Eif1b'		0.00180784	'Rgs12'		0.00383724	'Dusp18'		0.00122735	'Tmem106b'		0.00256747	'Akap13'
0.00112074	'Haghl'		0.00180784	'Susd2'		0.00383724	'Josd3'		0.00122735	'Endod1'		0.00256747	'Acyp2'
0.00112074	'Cab39l'		0.00180784	'Tmem24'		0.00383724	'Arhgap12'		0.00122735	'Ppp2r2a'		0.00256747	'Pcdh1'
0.00112074	'1500032L24Rik'		0.00180784	'Isyna1'		0.00383724	'Igfbpl1'		0.00122735	'Slc39a5'		0.00256747	'Rai14'
0.00112074	'Triap1'		0.00180784	'Slc16a14'		0.00383724	'1700001E04Rik'		0.00122735	'Synpr'		0.00256747	'2210403B10Rik'
0.00112074	'Psmd11'		0.00180784	'Ptcd1'		0.00383724	'Akap13'		0.00122735	'Cotl1'		0.00256747	'2310066E14Rik'
0.00112074	'Gmppa'		0.00180784	'Nup93'		0.00383724	'Acyp2'		0.00122735	'Sulf2'		0.00256747	'Eif4b'
0.00112074	'Stoml1'		0.00180784	'2310003H01Rik'		0.00383724	'Pcdh1'		0.00122735	'2010008E23Rik'		0.00256747	'Tmem14a'
0.00112074	'Kbtbd3'		0.00180784	'Epn3'		0.00383724	'Rai14'		0.00122735	'2610019F03Rik'		0.00256747	'Amotl1'
0.00112074	'1810031K17Rik'		0.00180784	'2310010M24Rik'		0.00383724	'2210403B10Rik'		0.00122735	'2610019A05Rik'		0.00256747	'Ipo4'
0.00112074	'Pacrg'		0.00180784	'Tmem106b'		0.00383724	'2310066E14Rik'		0.00122735	'Tmem163'		0.00256747	'4833424O15Rik'
0.00112074	'Efcbp1'		0.00180784	'Endod1'		0.00383724	'Eif4b'		0.00122735	'Skiv2l2'		0.00256747	'Cdyl2'
0.00112074	'2310001H12Rik'		0.00180784	'Ppp2r2a'		0.00383724	'Tmem14a'		0.00122735	'Otud6b'		0.00256747	'Senp2'
0.00112074	'2300002D11Rik'		0.00180784	'Slc39a5'		0.00383724	'Amotl1'		0.00122735	'Nkd2'		0.00256747	'4930589M24Rik'
0.00112074	'2310036D04Rik'		0.00180784	'Synpr'		0.00383724	'Ipo4'		0.00122735	'1810041L15Rik'		0.00256747	'Zmym2'
0.00112074	'Pitrm1'		0.00180784	'Cotl1'		0.00383724	'4833424O15Rik'		0.00122735	'Fryl'		0.00256747	'5830472M02Rik'
0.00112074	'Dapk1'		0.00180784	'Sulf2'		0.00383724	'Cdyl2'		0.00122735	'Asb6'		0.00256747	'Rap2a'
0.00112074	'Exosc8'		0.00180784	'2010008E23Rik'		0.00383724	'Senp2'		0.00122735	'Dusp3'		0.00256747	'6330503C03Rik'
0.00112074	'Pir'		0.00180784	'2610019F03Rik'		0.00383724	'4930589M24Rik'		0.00122735	'3010001K23Rik'		0.00256747	'Slc35d3'
0.00112074	'Usp46'		0.00180784	'2610019A05Rik'		0.00383724	'Zmym2'		0.00122735	'Plcd3'		0.00256747	'6330527O06Rik'
0.00112074	'Ms4a6b'		0.00180784	'Tmem163'		0.00383724	'5830472M02Rik'		0.00122735	'Hsdl2'		0.00256747	'Brunol6'
0.00112074	'Thrap6'		0.00180784	'Skiv2l2'		0.00383724	'Rap2a'		0.00122735	'Tspyl4'		0.00256747	'Gpr165'
0.00112074	'1810048P08Rik'		0.00180784	'Otud6b'		0.00383724	'6330503C03Rik'		0.00122735	'2700045P11Rik'		0.00256747	'Dnttip1'
0.00112074	'Rab3b'		0.00180784	'Nkd2'		0.00383724	'Slc35d3'		0.00122735	'Uaca'		0.00256747	'Slc38a3'
0.00112074	'Nt5dc2'		0.00180784	'1810041L15Rik'		0.00383724	'6330527O06Rik'		0.00122735	'Lypd1'		0.00256747	'Atp11b'
0.00112074	'Acot7'		0.00180784	'Fryl'		0.00383724	'Brunol6'		0.00122735	'Pdia5'		0.00256747	'2310015N21Rik'
0.00112074	'Lysmd2'		0.00180784	'Asb6'		0.00383724	'Gpr165'		0.00122735	'Adipor1'		0.00256747	'Daam2'
0.00112074	'Dpf3'		0.00180784	'Dusp3'		0.00383724	'Dnttip1'		0.00122735	'2810439F02Rik'		0.00256747	'Prss23'
0.00112074	'Ogfrl1'		0.00180784	'3010001K23Rik'		0.00383724	'Slc38a3'		0.00122735	'2810457I06Rik'		0.00256747	'Car12'
0.00112074	'Bhlhb9'		0.00180784	'Plcd3'		0.00383724	'Atp11b'		0.00122735	'Crtac1'		0.00256747	'Paqr4'
0.00112074	'2700038N03Rik'		0.00180784	'Hsdl2'		0.00383724	'2310015N21Rik'		0.00122735	'2810458H16Rik'		0.00256747	'2010004A03Rik'
0.00112074	'2600003E23Rik'		0.00180784	'Tspyl4'		0.00383724	'Daam2'		0.00122735	'Kctd17'		0.00256747	'Msi2'
0.00112074	'2600005N12Rik'		0.00180784	'2700045P11Rik'		0.00383724	'Prss23'		0.00122735	'Setd5'		0.00256747	'C920006C10Rik'
0.00112074	'Kcnip1'		0.00180784	'Uaca'		0.00383724	'Car12'		0.00122735	'Spock3'		0.00256747	'Mtif2'
0.00112074	'1700010C24Rik'		0.00180784	'Lypd1'		0.00383724	'Paqr4'		0.00122735	'2900042E01Rik'		0.00256747	'D12Ertd553e'
0.00112074	'2610018G03Rik'		0.00180784	'Pdia5'		0.00383724	'2010004A03Rik'		0.00122735	'2900041A09Rik'		0.00256747	'6430514L14Rik'
0.00112074	'Megf10'		0.00180784	'Adipor1'		0.00383724	'Msi2'		0.00122735	'Slc17a7'		0.00256747	'Adck4'
0.00112074	'Zdhhc2'		0.00180784	'2810439F02Rik'		0.00383724	'C920006C10Rik'		0.00122735	'Cnih3'		0.00256747	'0610016J10Rik'
0.00112074	'5730469M10Rik'		0.00180784	'2810457I06Rik'		0.00383724	'Mtif2'		0.00122735	'Ttc9b'		0.00256747	'0710005M24Rik'
0.00112074	'Tcerg1l'		0.00180784	'Crtac1'		0.00383724	'D12Ertd553e'		0.00122735	'3110004L20Rik'		0.00256747	'B3gat1'
0.00112074	'Filip1'		0.00180784	'2810458H16Rik'		0.00383724	'6430514L14Rik'		0.00122735	'Pcdh18'		0.00256747	'Ssbp4'
0.00112074	'Crsp7'		0.00180784	'Kctd17'		0.00383724	'Adck4'		0.00122735	'Fezf1'		0.00256747	'Chst1'
0.00112074	'5730507A09Rik'		0.00180784	'Setd5'		0.00383724	'0610016J10Rik'		0.00122735	'3110082D06Rik'		0.00256747	'3110006E14Rik'
0.00112074	'BC033915'		0.00180784	'Spock3'		0.00383724	'0710005M24Rik'		0.00122735	'2610110G12Rik'		0.00256747	'3110035E14Rik'
0.00112074	'Gpr125'		0.00180784	'2900042E01Rik'		0.00383724	'B3gat1'		0.00122735	'Setd7'		0.00256747	'Col25a1'
0.00112074	'Nos1ap'		0.00180784	'2900041A09Rik'		0.00383724	'Ssbp4'		0.00122735	'Ddit4l'		0.00256747	'Unc84a'
0.00112074	'Tspan2'		0.00180784	'Slc17a7'		0.00383724	'Chst1'		0.00122735	'Rhobtb3'		0.00256747	'C030003D03Rik'
0.00112074	'Gpr173'		0.00180784	'Cnih3'		0.00383724	'3110006E14Rik'		0.00122735	'Dcbld2'		0.00256747	'8030498B09Rik'
0.00112074	'Pgrmc2'		0.00180784	'Ttc9b'		0.00383724	'3110035E14Rik'		0.00122735	'Hspa12a'		0.00256747	'3732412D22Rik'
0.00112074	'P2ry12'		0.00180784	'3110004L20Rik'		0.00383724	'Col25a1'		0.00122735	'Glipr1'		0.00256747	'4631426J05Rik'
0.00112074	'4921517B04Rik'		0.00180784	'Pcdh18'		0.00383724	'Unc84a'		0.00122735	'Psd'		0.00256747	'4931407K02Rik'
0.00112074	'Phyhipl'		0.00180784	'Fezf1'		0.00383724	'C030003D03Rik'		0.00122735	'1110008P14Rik'		0.00256747	'A330102H22Rik'
0.00112074	'Nsun7'		0.00180784	'3110082D06Rik'		0.00383724	'8030498B09Rik'		0.00122735	'Whrn'		0.00256747	'A930009E05Rik'
0.00112074	'Pgm2l1'		0.00180784	'2610110G12Rik'		0.00383724	'3732412D22Rik'		0.00122735	'Thap1'		0.00256747	'Sbf1'
0.00112074	'Phf6'		0.00180784	'Setd7'		0.00383724	'4631426J05Rik'		0.00122735	'Atp6v1d'		0.00256747	'Cpt1c'
0.00112074	'Pcgf6'		0.00180784	'Ddit4l'		0.00383724	'4931407K02Rik'		0.00122735	'Slc35b2'		0.00256747	'2900002G04Rik'
0.00112074	'Rfx4'		0.00180784	'Rhobtb3'		0.00383724	'A330102H22Rik'		0.00122735	'4930431J08Rik'		0.00256747	'5330421F07Rik'
0.00112074	'4933417O08Rik'		0.00180784	'Dcbld2'		0.00383724	'A930009E05Rik'		0.00122735	'Btbd11'		0.00256747	'Gpr108'
0.00112074	'Nudt4'		0.00180784	'Hspa12a'		0.00383724	'Sbf1'		0.00122735	'Rap2b'		0.00256747	'Ttyh3'
0.00112074	'Cage1'		0.00180784	'Glipr1'		0.00383724	'Cpt1c'		0.00122735	'Steap2'		0.00256747	'Ntf5'
0.00112074	'Arhgap26'		0.00180784	'Psd'		0.00383724	'2900002G04Rik'		0.00122735	'Arpp21'		0.00256747	'C030002O17Rik'
0.00112074	'Tbc1d9'		0.00180784	'1110008P14Rik'		0.00383724	'5330421F07Rik'		0.00122735	'Rbm19'		0.00256747	'D530033C11Rik'
0.00112074	'Rassf8'		0.00180784	'Whrn'		0.00383724	'Gpr108'		0.00122735	'Krt80'		0.00256747	'Nrip3'
0.00112074	'Wdr31'		0.00180784	'Thap1'		0.00383724	'Ttyh3'		0.00122735	'Sec14l1'		0.00256747	'C630041L24Rik'
0.00112074	'Col24a1'		0.00180784	'Atp6v1d'		0.00383724	'Ntf5'		0.00122735	'Nudt9'		0.00256747	'Tnrc4'
0.00112074	'Chd6'		0.00180784	'Slc35b2'		0.00383724	'C030002O17Rik'		0.00122735	'Ccdc3'		0.00256747	'Rsnl2'
0.00112074	'Wrb'		0.00180784	'4930431J08Rik'		0.00383724	'D530033C11Rik'		0.00122735	'Acsl3'		0.00256747	'Aacs'
0.00112074	'Ptk7'		0.00180784	'Btbd11'		0.00383724	'Nrip3'		0.00122735	'Paqr8'		0.00256747	'Igsf3'
0.00112074	'9030409G11Rik'		0.00180784	'Rap2b'		0.00383724	'C630041L24Rik'		0.00122735	'Mterfd3'		0.00256747	'Dlst'
0.00112074	'Fbxo9'		0.00180784	'Steap2'		0.00383724	'Tnrc4'		0.00122735	'Cyld'		0.00256747	'Osbpl5'
0.00112074	'8430436L14Rik'		0.00180784	'Arpp21'		0.00383724	'Rsnl2'		0.00122735	'Usp20'		0.00256747	'BC005537'
0.00112074	'Gdpd2'		0.00180784	'Rbm19'		0.00383724	'Aacs'		0.00122735	'Hod'		0.00256747	'Ublcp1'
0.00112074	'Pogk'		0.00180784	'Krt80'		0.00383724	'Igsf3'		0.00122735	'4631427C17Rik'		0.00256747	'Abtb1'
0.00112074	'4833414E09Rik'		0.00180784	'Sec14l1'		0.00383724	'Dlst'		0.00122735	'Lrrtm1'		0.00256747	'Pofut2'
0.00112074	'Rarres2'		0.00180784	'Nudt9'		0.00383724	'Osbpl5'		0.00122735	'4933440J22Rik'		0.00256747	'Kcnip4'
0.00112074	'0610010F05Rik'		0.00180784	'Ccdc3'		0.00383724	'BC005537'		0.00122735	'Osbpl10'		0.00256747	'A030009H04Rik'
0.00112074	'Atp5h'		0.00180784	'Acsl3'		0.00383724	'Ublcp1'		0.00122735	'Neto2'		0.00256747	'Wwox'
0.00112074	'Galnt14'		0.00180784	'Paqr8'		0.00383724	'Abtb1'		0.00122735	'8430415E04Rik'		0.00256747	'Rab27b'
0.00112074	'Tmem25'		0.00180784	'Mterfd3'		0.00383724	'Pofut2'		0.00122735	'Npal3'		0.00256747	'BC004044'
0.00112074	'Slc41a3'		0.00180784	'Cyld'		0.00383724	'Kcnip4'		0.00122735	'Cds1'		0.00256747	'Selk'
0.00112074	'Rgs12'		0.00180784	'Usp20'		0.00383724	'A030009H04Rik'		0.00122735	'Spsb1'		0.00256747	'Hist1h1a'
0.00112074	'Susd2'		0.00180784	'Hod'		0.00383724	'Wwox'		0.00122735	'S100pbp'		0.00256747	'Maged2'
0.00112074	'Tmem24'		0.00180784	'4631427C17Rik'		0.00383724	'Rab27b'		0.00122735	'4930451C15Rik'		0.00256747	'Hspb8'
0.00112074	'Isyna1'		0.00180784	'Lrrtm1'		0.00383724	'BC004044'		0.00122735	'Dhcr24'		0.00256747	'Msr2'
0.00112074	'Slc16a14'		0.00180784	'4933440J22Rik'		0.00383724	'Selk'		0.00122735	'Glt8d2'		0.00256747	'Zfhx4'
0.00112074	'Ptcd1'		0.00180784	'Osbpl10'		0.00383724	'Hist1h1a'		0.00122735	'Tmem65'		0.00256747	'Syt13'
0.00112074	'Nup93'		0.00180784	'Neto2'		0.00383724	'Maged2'		0.00122735	'Purg'		0.00256747	'Arl4d'
0.00112074	'2310003H01Rik'		0.00180784	'8430415E04Rik'		0.00383724	'Hspb8'		0.00122735	'Sv2c'		0.00256747	'9930013L23Rik'
0.00112074	'Epn3'		0.00180784	'Npal3'		0.00383724	'Msr2'		0.00122735	'Dusp18'		0.00256747	'Trim23'
0.00112074	'2310010M24Rik'		0.00180784	'Cds1'		0.00383724	'Zfhx4'		0.00122735	'Josd3'		0.00256747	'Dnajb1'
0.00112074	'Tmem106b'		0.00180784	'Spsb1'		0.00383724	'Syt13'		0.00122735	'Arhgap12'		0.00256747	'Sorcs2'
0.00112074	'Endod1'		0.00180784	'S100pbp'		0.00383724	'Arl4d'		0.00122735	'Igfbpl1'		0.00256747	'Cacng7'
0.00112074	'Ppp2r2a'		0.00180784	'4930451C15Rik'		0.00383724	'9930013L23Rik'		0.00122735	'1700001E04Rik'		0.00256747	'Cacng8'
0.00112074	'Slc39a5'		0.00180784	'Dhcr24'		0.00383724	'Trim23'		0.00122735	'Akap13'		0.00256747	'Tmem108'
0.00112074	'Synpr'		0.00180784	'Glt8d2'		0.00383724	'Dnajb1'		0.00122735	'Acyp2'		0.00256747	'Siglece'
0.00112074	'Cotl1'		0.00180784	'Tmem65'		0.00383724	'Sorcs2'		0.00122735	'Pcdh1'		0.00256747	'Akap12'
0.00112074	'Sulf2'		0.00180784	'Purg'		0.00383724	'Cacng7'		0.00122735	'Rai14'		0.00256747	'Ndst3'
0.00112074	'2010008E23Rik'		0.00180784	'Sv2c'		0.00383724	'Cacng8'		0.00122735	'2210403B10Rik'		0.00256747	'Plekha2'
0.00112074	'2610019F03Rik'		0.00180784	'Dusp18'		0.00383724	'Tmem108'		0.00122735	'2310066E14Rik'		0.00256747	'Sacm1l'
0.00112074	'2610019A05Rik'		0.00180784	'Josd3'		0.00383724	'Siglece'		0.00122735	'Eif4b'		0.00256747	'Sytl2'
0.00112074	'Tmem163'		0.00180784	'Arhgap12'		0.00383724	'Akap12'		0.00122735	'Tmem14a'		0.00256747	'Sytl3'
0.00112074	'Skiv2l2'		0.00180784	'Igfbpl1'		0.00383724	'Ndst3'		0.00122735	'Amotl1'		0.00256747	'Cnnm1'
0.00112074	'Otud6b'		0.00180784	'1700001E04Rik'		0.00383724	'Plekha2'		0.00122735	'Ipo4'		0.00256747	'Pde4dip'
0.00112074	'Nkd2'		0.00180784	'Akap13'		0.00383724	'Sacm1l'		0.00122735	'4833424O15Rik'		0.00256747	'Crispld1'
0.00112074	'1810041L15Rik'		0.00180784	'Acyp2'		0.00383724	'Sytl2'		0.00122735	'Cdyl2'		0.00256747	'Dbr1'
0.00112074	'Fryl'		0.00180784	'Pcdh1'		0.00383724	'Sytl3'		0.00122735	'Senp2'		0.00256747	'Otof'
0.00112074	'Asb6'		0.00180784	'Rai14'		0.00383724	'Cnnm1'		0.00122735	'4930589M24Rik'		0.00256747	'Nedd4l'
0.00112074	'Dusp3'		0.00180784	'2210403B10Rik'		0.00383724	'Pde4dip'		0.00122735	'Zmym2'		0.00256747	'Mcam'
0.00112074	'3010001K23Rik'		0.00180784	'2310066E14Rik'		0.00383724	'Crispld1'		0.00122735	'5830472M02Rik'		0.00256747	'Pi4k2a'
0.00112074	'Plcd3'		0.00180784	'Eif4b'		0.00383724	'Dbr1'		0.00122735	'Rap2a'		0.00256747	'Tnfrsf25'
0.00112074	'Hsdl2'		0.00180784	'Tmem14a'		0.00383724	'Otof'		0.00122735	'6330503C03Rik'		0.00256747	'Glce'
0.00112074	'Tspyl4'		0.00180784	'Amotl1'		0.00383724	'Nedd4l'		0.00122735	'Slc35d3'		0.00256747	'Csnk1a1'
0.00112074	'2700045P11Rik'		0.00180784	'Ipo4'		0.00383724	'Mcam'		0.00122735	'6330527O06Rik'		0.00256747	'Klhl1'
0.00112074	'Uaca'		0.00180784	'4833424O15Rik'		0.00383724	'Pi4k2a'		0.00122735	'Brunol6'		0.00256747	'Gpnmb'
0.00112074	'Lypd1'		0.00180784	'Cdyl2'		0.00383724	'Tnfrsf25'		0.00122735	'Gpr165'		0.00256747	'Pcdhga5'
0.00112074	'Pdia5'		0.00180784	'Senp2'		0.00383724	'Glce'		0.00122735	'Dnttip1'		0.00256747	'Pcdhga12'
0.00112074	'Adipor1'		0.00180784	'4930589M24Rik'		0.00383724	'Csnk1a1'		0.00122735	'Slc38a3'		0.00256747	'Aff4'
0.00112074	'2810439F02Rik'		0.00180784	'Zmym2'		0.00383724	'Klhl1'		0.00122735	'Atp11b'		0.00256747	'Pard3'
0.00112074	'2810457I06Rik'		0.00180784	'5830472M02Rik'		0.00383724	'Gpnmb'		0.00122735	'2310015N21Rik'		0.00256747	'Pnck'
0.00112074	'Crtac1'		0.00180784	'Rap2a'		0.00383724	'Pcdhga5'		0.00122735	'Daam2'		0.00256747	'Brwd1'
0.00112074	'2810458H16Rik'		0.00180784	'6330503C03Rik'		0.00383724	'Pcdhga12'		0.00122735	'Prss23'		0.00256747	'Pcdhb9'
0.00112074	'Kctd17'		0.00180784	'Slc35d3'		0.00383724	'Aff4'		0.00122735	'Car12'		0.00256747	'Nkd1'
0.00112074	'Setd5'		0.00180784	'6330527O06Rik'		0.00383724	'Pard3'		0.00122735	'Paqr4'		0.00256747	'B3galt5'
0.00112074	'Spock3'		0.00180784	'Brunol6'		0.00383724	'Pnck'		0.00122735	'2010004A03Rik'		0.00256747	'Clmn'
0.00112074	'2900042E01Rik'		0.00180784	'Gpr165'		0.00383724	'Brwd1'		0.00122735	'Msi2'		0.00256747	'Allc'
0.00112074	'2900041A09Rik'		0.00180784	'Dnttip1'		0.00383724	'Pcdhb9'		0.00122735	'C920006C10Rik'		0.00256747	'P2rx5'
0.00112074	'Slc17a7'		0.00180784	'Slc38a3'		0.00383724	'Nkd1'		0.00122735	'Mtif2'		0.00256747	'Trim16'
0.00112074	'Cnih3'		0.00180784	'Atp11b'		0.00383724	'B3galt5'		0.00122735	'D12Ertd553e'		0.00256747	'Acsbg1'
0.00112074	'Ttc9b'		0.00180784	'2310015N21Rik'		0.00383724	'Clmn'		0.00122735	'6430514L14Rik'		0.00256747	'Zfp423'
0.00112074	'3110004L20Rik'		0.00180784	'Daam2'		0.00383724	'Allc'		0.00122735	'Adck4'		0.00256747	'Adarb2'
0.00112074	'Pcdh18'		0.00180784	'Prss23'		0.00383724	'P2rx5'		0.00122735	'0610016J10Rik'		0.00256747	'Lrp1b'
0.00112074	'Fezf1'		0.00180784	'Car12'		0.00383724	'Trim16'		0.00122735	'0710005M24Rik'		0.00256747	'Cnnm2'
0.00112074	'3110082D06Rik'		0.00180784	'Paqr4'		0.00383724	'Acsbg1'		0.00122735	'B3gat1'		0.00256747	'Slc4a10'
0.00112074	'2610110G12Rik'		0.00180784	'2010004A03Rik'		0.00383724	'Zfp423'		0.00122735	'Ssbp4'		0.00256747	'Fkbp6'
0.00112074	'Setd7'		0.00180784	'Msi2'		0.00383724	'Adarb2'		0.00122735	'Chst1'		0.00256747	'Dtnbp1'
0.00112074	'Ddit4l'		0.00180784	'C920006C10Rik'		0.00383724	'Lrp1b'		0.00122735	'3110006E14Rik'		0.00256747	'Slc24a3'
0.00112074	'Rhobtb3'		0.00180784	'Mtif2'		0.00383724	'Cnnm2'		0.00122735	'3110035E14Rik'		0.00256747	'Hecw1'
0.00112074	'Dcbld2'		0.00180784	'D12Ertd553e'		0.00383724	'Slc4a10'		0.00122735	'Col25a1'		0.00256747	'Susd4'
0.00112074	'Hspa12a'		0.00180784	'6430514L14Rik'		0.00383724	'Fkbp6'		0.00122735	'Unc84a'		0.00256747	'Cmtm4'
0.00112074	'Glipr1'		0.00180784	'Adck4'		0.00383724	'Dtnbp1'		0.00122735	'C030003D03Rik'		0.00256747	'Depdc6'
0.00112074	'Psd'		0.00180784	'0610016J10Rik'		0.00383724	'Slc24a3'		0.00122735	'8030498B09Rik'		0.00256747	'Gtf2f1'
0.00112074	'1110008P14Rik'		0.00180784	'0710005M24Rik'		0.00383724	'Hecw1'		0.00122735	'3732412D22Rik'		0.00256747	'Tmem132a'
0.00112074	'Whrn'		0.00180784	'B3gat1'		0.00383724	'Susd4'		0.00122735	'4631426J05Rik'		0.00256747	'Chst10'
0.00112074	'Thap1'		0.00180784	'Ssbp4'		0.00383724	'Cmtm4'		0.00122735	'4931407K02Rik'		0.00256747	'5033414K04Rik'
0.00112074	'Atp6v1d'		0.00180784	'Chst1'		0.00383724	'Depdc6'		0.00122735	'A330102H22Rik'		0.00256747	'2210010L05Rik'
0.00112074	'Slc35b2'		0.00180784	'3110006E14Rik'		0.00383724	'Gtf2f1'		0.00122735	'A930009E05Rik'		0.00256747	'Kcnb2'
0.00112074	'4930431J08Rik'		0.00180784	'3110035E14Rik'		0.00383724	'Tmem132a'		0.00122735	'Sbf1'		0.00256747	'Eps8l2'
0.00112074	'Btbd11'		0.00180784	'Col25a1'		0.00383724	'Chst10'		0.00122735	'Cpt1c'		0.00256747	'Fibcd1'
0.00112074	'Rap2b'		0.00180784	'Unc84a'		0.00383724	'5033414K04Rik'		0.00122735	'2900002G04Rik'		0.00256747	'Osbpl6'
0.00112074	'Steap2'		0.00180784	'C030003D03Rik'		0.00383724	'2210010L05Rik'		0.00122735	'5330421F07Rik'		0.00256747	'Stard7'
0.00112074	'Arpp21'		0.00180784	'8030498B09Rik'		0.00383724	'Kcnb2'		0.00122735	'Gpr108'		0.00256747	'Ssx2ip'
0.00112074	'Rbm19'		0.00180784	'3732412D22Rik'		0.00383724	'Eps8l2'		0.00122735	'Ttyh3'		0.00256747	'Garnl3'
0.00112074	'Krt80'		0.00180784	'4631426J05Rik'		0.00383724	'Fibcd1'		0.00122735	'Ntf5'		0.00256747	'E130013N09Rik'
0.00112074	'Sec14l1'		0.00180784	'4931407K02Rik'		0.00383724	'Osbpl6'		0.00122735	'C030002O17Rik'		0.00256747	'Cul4a'
0.00112074	'Nudt9'		0.00180784	'A330102H22Rik'		0.00383724	'Stard7'		0.00122735	'D530033C11Rik'		0.00256747	'Magi3'
0.00112074	'Ccdc3'		0.00180784	'A930009E05Rik'		0.00383724	'Ssx2ip'		0.00122735	'Nrip3'		0.00256747	'Wdr47'
0.00112074	'Acsl3'		0.00180784	'Sbf1'		0.00383724	'Garnl3'		0.00122735	'C630041L24Rik'		0.00256747	'Olfml3'
0.00112074	'Paqr8'		0.00180784	'Cpt1c'		0.00383724	'E130013N09Rik'		0.00122735	'Tnrc4'		0.00256747	'Lphn2'
0.00112074	'Mterfd3'		0.00180784	'2900002G04Rik'		0.00383724	'Cul4a'		0.00122735	'Rsnl2'		0.00256747	'Ankrd50'
0.00112074	'Cyld'		0.00180784	'5330421F07Rik'		0.00383724	'Magi3'		0.00122735	'Aacs'		0.00256747	'Kcnc4'
0.00112074	'Usp20'		0.00180784	'Gpr108'		0.00383724	'Wdr47'		0.00122735	'Igsf3'		0.00256747	'Ldlrap1'
0.00112074	'Hod'		0.00180784	'Ttyh3'		0.00383724	'Olfml3'		0.00122735	'Dlst'		0.00256747	'Phactr4'
0.00112074	'4631427C17Rik'		0.00180784	'Ntf5'		0.00383724	'Lphn2'		0.00122735	'Osbpl5'		0.00256747	'Stx12'
0.00112074	'Lrrtm1'		0.00180784	'C030002O17Rik'		0.00383724	'Ankrd50'		0.00122735	'BC005537'		0.00256747	'Osbpl9'
0.00112074	'4933440J22Rik'		0.00180784	'D530033C11Rik'		0.00383724	'Kcnc4'		0.00122735	'Ublcp1'		0.00256747	'Bsdc1'
[truncated: 1,044 more rows]
